# Supplementary material for: Proteomic Analysis of Silk Viability in Maize Inbred Lines and Their Corresponding Hybrids
Source: PLoS One. 2015 Dec 2;10(12):e0144050. doi: 10.1371/journal.pone.0144050 (PMC4668103; doi:10.1371/journal.pone.0144050)
Supplement: S1 Table — (XLSX) [file pone.0144050.s004.xlsx]

## Sheet: Sheet1
Supplemental Table S1. Days of silk viability for different inbred lines and their corresponding
Name	Days of silk viability
Zong3	13
Yu87-1	11
Xun928	6
Xun9058	10
Xun248	9
Xun926	6
Xu178	10
HuangC	8
Chang7-2	6
Zheng58	8
Lx98081	7
Yuyu22 (Zong3 × 87-1)	12
Xundan20 (Xun 9058 × Xun 928)	8
Xundan18 (Xun248 × Xun926)	7
Nongda108 (Xu178 × HuangC)	9
Zhengdan958 (Zheng58 × Chang7-2)	8
Ludan9002 (Zheng58 × Lx9801)	8
