# Supplementary material for: Proteomic Analysis of Silk Viability in Maize Inbred Lines and Their Corresponding Hybrids
Source: PLoS One. 2015 Dec 2;10(12):e0144050. doi: 10.1371/journal.pone.0144050 (PMC4668103; doi:10.1371/journal.pone.0144050)
Supplement: S2 Table — (XLSX) [file pone.0144050.s005.xlsx]

## Sheet: 3-299
Supplemental Table S2. Peptide information for the significantly changed proteins based on MS analysis.
Gel Idx/Pos	3
Protein Name	Accession No.	Protein MW	Protein PI	Pep. Count	Protein Score	Protein Score C. I. %	Total Ion Score	Total Ion Score C. I. %
alcohol dehydrogenase1 [Zea mays]	gi|414872668	41572.9	6.15	2	162	100	128	100
Peptide Information
Calc. Mass	Obsrv. Mass	± da	± ppm	Start Seq.	End Seq.	Sequence	Ion Score	Modification
901.489	901.455	-0.034	-38	56	63	GQTPVFPR	50
1186.6	1186.56	-0.0406	-34	317	326	GTFFGNYKPR	78
Gel Idx/Pos	8
Protein Name	Accession No.	Protein MW	Protein PI	Pep. Count	Protein Score	Protein Score C. I. %	Total Ion Score	Total Ion Score C. I. %
putative methionine synthase family protein	gi|414869037	84781.4	5.54	8	783	100	703	100
Peptide Information
Calc. Mass	Obsrv. Mass	± da	± ppm	Start Seq.	End Seq.	Sequence	Ion Score	Modification
1096.58	1096.6	0.0211	19	288	297	YLFAGVVDGR	71
1096.59	1096.6	0.0139	13	402	412	AAAALKGSDHR
1555.71	1555.73	0.0191	12	374	388	DEAYFAANAAAQASR	74
1658.83	1658.84	0.0103	6	690	705	YGAGIGPGVYDIHSPR	126
1829.96	1829.97	0.0061	3	254	270	TLTSLSSVTAYGFDLVR	110
2268.17	2268.18	0.0049	2	591	611	EVEDLEAGGIQVIQIDEAALR	173
2310.31	2310.3	-0.0039	-2	428	448	LNLPILPTTTIGSFPQTVELR	150
2438.4	2438.39	-0.0071	-3	427	448	KLNLPILPTTTIGSFPQTVELR
Gel Idx/Pos	16
Protein Name	Accession No.	Protein MW	Protein PI	Pep. Count	Protein Score	Protein Score C. I. %	Total Ion Score	Total Ion Score C. I. %
GDSL-motif lipase/hydrolase-like protein [Zea mays]	gi|195635735	41926.6	6.81	3	338	100	296	100
Peptide Information
Calc. Mass	Obsrv. Mass	± da	± ppm	Start Seq.	End Seq.	Sequence	Ion Score	Modification
1006.48	1006.48	0.0024	2	267	276	AVASSMPGMR	48
1625.87	1625.84	-0.0233	-14	222	237	LGILDVPAIGCTPGSR	142	Carbamidomethyl (C)[11]
1781.97	1781.93	-0.0375	-21	221	237	RLGILDVPAIGCTPGSR	106	Carbamidomethyl (C)[12]
Gel Idx/Pos	19
Protein Name	Accession No.	Protein MW	Protein PI	Pep. Count	Protein Score	Protein Score C. I. %	Total Ion Score	Total Ion Score C. I. %
unknown [Zea mays]	gi|194689886	17198.5	8.64	4	502	100	454	100
Peptide Information
Calc. Mass	Obsrv. Mass	± da	± ppm	Start Seq.	End Seq.	Sequence	Ion Score	Modification
1099.52	1099.41	-0.1081	-98	43	52	TSTGMYVANR	49
1481.74	1481.6	-0.1449	-98	57	68	ITQLTDNVYVCR	118	Carbamidomethyl (C)[11]
1568.76	1568.61	-0.146	-93	69	83	SGSAADTQVISDYVR	152
1882.93	1882.75	-0.1817	-96	53	68	ASDKITQLTDNVYVCR	136	Carbamidomethyl (C)[15]
Gel Idx/Pos	26
Protein Name	Accession No.	Protein MW	Protein PI	Pep. Count	Protein Score	Protein Score C. I. %	Total Ion Score	Total Ion Score C. I. %
T cytoplasm male sterility restorer factor 2 [Zea mays]	gi|12004294	59750.9	6.69	2	369	100	356	100
Peptide Information
Calc. Mass	Obsrv. Mass	± da	± ppm	Start Seq.	End Seq.	Sequence	Ion Score	Modification
1895.91	1895.74	-0.1732	-91	93	110	TGEVIAHVAEGDAEDINR	175
2556.27	2556.03	-0.2354	-92	468	492	ANASQYGLAAGVFTNSLDTANTLTR	181
Gel Idx/Pos	32
Protein Name	Accession No.	Protein MW	Protein PI	Pep. Count	Protein Score	Protein Score C. I. %	Total Ion Score	Total Ion Score C. I. %
hypothetical protein LOC100381658 [Zea mays]	gi|293336560	60422.9	5.47	8	628	100	546	100
Peptide Information
Calc. Mass	Obsrv. Mass	± da	± ppm	Start Seq.	End Seq.	Sequence	Ion Score	Modification
910.51	910.442	-0.0681	-75	160	167	VHILTDGR	77
1101.56	1101.49	-0.0732	-66	192	203	GIDAQIASGGGR	87
1188.63	1188.55	-0.0746	-63	328	337	YLVSPPEIDR	82
1304.62	1304.52	-0.0921	-71	107	117	IYDGDGFNYIK	71
1348.72	1348.64	-0.0787	-58	409	420	DALLSGKFDQVR	45
1403.65	1403.55	-0.1048	-75	312	323	YAGMLQYDGELK		Oxidation (M)[4]
1474.66	1474.58	-0.0758	-51	293	304	ALEYADFNNFDR	109
2721.23	2721.11	-0.1228	-45	62	89	AHGTAVGLPSDDDMGNSEVGHNALGAGR	76	Oxidation (M)[14]
Gel Idx/Pos	33
Protein Name	Accession No.	Protein MW	Protein PI	Pep. Count	Protein Score	Protein Score C. I. %	Total Ion Score	Total Ion Score C. I. %
unknown [Zea mays]	gi|224031021	68688.9	5.36	18	1230	100	1006	100
Peptide Information
Calc. Mass	Obsrv. Mass	± da	± ppm	Start Seq.	End Seq.	Sequence	Ion Score	Modification
846.395	846.33	-0.0654	-77	615	621	NLEDEAR
883.467	883.41	-0.0574	-65	576	582	LGDLFYR	44
885.447	885.397	-0.0491	-55	383	389	LASFYER
906.468	906.402	-0.0661	-73	114	121	SGDVYIPR
1137.56	1137.48	-0.0823	-72	469	477	FDPDFIDIR	84
1200.59	1200.51	-0.075	-62	605	614	LYDDLTTGFR	98
1255.7	1255.62	-0.0798	-64	221	232	LAADTPLLTGQR	109
1294.66	1294.55	-0.1131	-87	203	212	FTMLQTWPVR		Oxidation (M)[3]
1328.68	1328.6	-0.0893	-67	604	614	KLYDDLTTGFR
1335.74	1335.66	-0.0755	-57	46	57	VGHDNLIGEIIR	119
1561.8	1561.69	-0.1127	-72	310	324	TTLVANTSNMPVAAR		Oxidation (M)[10]
1689.75	1689.67	-0.0836	-49	266	280	YSNSEAVVYVGCGER	142	Carbamidomethyl (C)[12]
1739.92	1739.83	-0.0869	-50	544	558	NIIHFNTLANQAVER	148
1811.86	1811.75	-0.1177	-65	366	382	LAEMPADSGYPAYLAAR	102	Oxidation (M)[4]
2038.92	2038.83	-0.0961	-47	7	23	VTTFEDSEKESEYGYVR	145
2057.03	2056.93	-0.104	-51	515	531	LLREDYLAQNAFTPYDK	15
2097.12	2097	-0.1155	-55	482	499	EVLQREDDLNEIVQLVGK
2110.03	2109.92	-0.1087	-52	25	45	VSGPVVVADGMGGAAMYELVR		Oxidation (M)[11,16]
Gel Idx/Pos	34
Protein Name	Accession No.	Protein MW	Protein PI	Pep. Count	Protein Score	Protein Score C. I. %	Total Ion Score	Total Ion Score C. I. %
unknown [Zea mays]	gi|194708072	68547.2	5.46	8	236	100	170	100
Peptide Information
Calc. Mass	Obsrv. Mass	± da	± ppm	Start Seq.	End Seq.	Sequence	Ion Score	Modification
872.397	872.338	-0.059	-68	361	367	MFGDFQK
996.469	996.394	-0.0747	-75	21	27	NPYWFNR	59
1012.63	1012.55	-0.0793	-78	483	491	RPSILALSR	17
1124.5	1124.4	-0.0959	-85	188	197	NGNTGYDDIR
1182.62	1182.5	-0.1115	-94	606	617	FGASAPAGTIYK
1193.54	1193.45	-0.0957	-80	317	327	YTPESPGDATR	94
1361.68	1361.55	-0.1277	-94	227	240	ANSYSVHGSALGAK
2249.11	2248.91	-0.1963	-87	455	475	AMPNILMLRPADGNETAGAYK		Oxidation (M)[2]
Gel Idx/Pos	35
Protein Name	Accession No.	Protein MW	Protein PI	Pep. Count	Protein Score	Protein Score C. I. %	Total Ion Score	Total Ion Score C. I. %
unnamed protein product [Oryza sativa]	gi|257676173	79272	7.19	3	430	100	408	100
Peptide Information
Calc. Mass	Obsrv. Mass	± da	± ppm	Start Seq.	End Seq.	Sequence	Ion Score	Modification
1555.71	1555.57	-0.1441	-93	43	57	DEAYFAANAAAQASR	147
1658.83	1658.67	-0.1561	-94	359	374	YGAGIGPGVYDIHSPR	132
2124.05	2123.84	-0.2051	-97	37	57	ALAGQKDEAYFAANAAAQASR	129
Gel Idx/Pos	37
Protein Name	Accession No.	Protein MW	Protein PI	Pep. Count	Protein Score	Protein Score C. I. %	Total Ion Score	Total Ion Score C. I. %
hypothetical protein SORBIDRAFT_01g020010	gi|241920977	61322.1	5.67	9	373	100	291	100
Peptide Information
Calc. Mass	Obsrv. Mass	± da	± ppm	Start Seq.	End Seq.	Sequence	Ion Score	Modification
847.406	847.329	-0.0766	-90	311	318	APGFGENR	71
894.468	894.38	-0.0881	-98	92	98	SIEFKDR
975.501	975.422	-0.0782	-80	311	319	APGFGENRK	16
1549.79	1549.64	-0.1502	-97	458	470	ELDKLQTANFDQK	64
1586.72	1586.57	-0.1494	-94	384	397	SAIENSTSDYDKEK	65
1679.81	1679.65	-0.1589	-95	502	516	LLEQENTDLGYDAAK	90
1906.04	1905.86	-0.176	-92	482	501	TPVHTIASNAGVEGAVVVGK
2109.01	2108.83	-0.1877	-89	170	189	MISTSEEIAQVGTISANGER	3	Oxidation (M)[1]
Gel Idx/Pos	40
Protein Name	Accession No.	Protein MW	Protein PI	Pep. Count	Protein Score	Protein Score C. I. %	Total Ion Score	Total Ion Score C. I. %
ruBisCO large subunit-binding protein subunit	gi|414874045	61418.8	5.2	7	557	100	475	100
Peptide Information
Calc. Mass	Obsrv. Mass	± da	± ppm	Start Seq.	End Seq.	Sequence	Ion Score	Modification
1022.49	1022.52	0.0325	32	51	59	EIAFDQGSR	75
1043.58	1043.62	0.0366	35	94	103	VVNDGVTIAR	48
1064.54	1064.58	0.0387	36	256	264	SIVEFENAR	84
1218.64	1218.65	0.0119	10	83	93	NVVLDEFGTPK	93
1276.6	1276.65	0.0516	40	426	437	VGASTEAELEDR	37
1553.89	1553.94	0.049	32	277	289	EIIPLLEQTTQLR	76
1786.9	1786.94	0.0377	21	104	120	AIELADPMENAGASLIR	63	Oxidation (M)[8]
Gel Idx/Pos	41
Protein Name	Accession No.	Protein MW	Protein PI	Pep. Count	Protein Score	Protein Score C. I. %	Total Ion Score	Total Ion Score C. I. %
salt tolerance protein isoform 3 [Zea mays]	gi|414873866	35309.2	4.92	4	221	100	183	100
Peptide Information
Calc. Mass	Obsrv. Mass	± da	± ppm	Start Seq.	End Seq.	Sequence	Ion Score	Modification
1252.59	1252.64	0.0485	39	285	295	IDVDTPFGNMK	9	Oxidation (M)[10]
1252.65	1252.64	-0.0144	-11	253	262	MQVPFSFRPK		Oxidation (M)[1]
1470.83	1470.85	0.0177	12	144	156	DIQPGSIIPYLVR	87
1813.92	1813.93	0.0047	3	176	191	DGEIPIPYKPDVDVEK	88
Gel Idx/Pos	42
Protein Name	Accession No.	Protein MW	Protein PI	Pep. Count	Protein Score	Protein Score C. I. %	Total Ion Score	Total Ion Score C. I. %
salt tolerance protein isoform 3 [Zea mays]	gi|414873866	35309.2	4.92	6	377	100	319	100
Peptide Information
Calc. Mass	Obsrv. Mass	± da	± ppm	Start Seq.	End Seq.	Sequence	Ion Score	Modification
1245.71	1245.69	-0.0159	-13	129	139	IPVSLVFDDIK	60
1252.65	1252.64	-0.0094	-8	253	262	MQVPFSFRPK	27	Oxidation (M)[1]
1437.7	1437.69	-0.0179	-12	283	295	GKIDVDTPFGNMK		Oxidation (M)[12]
1470.83	1470.85	0.0162	11	144	156	DIQPGSIIPYLVR	104
1813.92	1813.92	0.0031	2	176	191	DGEIPIPYKPDVDVEK	70
2143.15	2143.17	0.0196	9	108	128	LVSGLIPDAGTIHAHGQETVK	58
Gel Idx/Pos	43
Protein Name	Accession No.	Protein MW	Protein PI	Pep. Count	Protein Score	Protein Score C. I. %	Total Ion Score	Total Ion Score C. I. %
unnamed protein product [Zea mays]	gi|257738098	35967.1	5.35	10	973	100	847	100
Peptide Information
Calc. Mass	Obsrv. Mass	± da	± ppm	Start Seq.	End Seq.	Sequence	Ion Score	Modification
1026.53	1026.54	0.0098	10	313	322	GPQGNVGEIR
1182.63	1182.64	0.0019	2	313	323	GPQGNVGEIRR
1287.67	1287.68	0.0111	9	58	69	SSVDAALQQNVR	130
1586.78	1586.78	-0.0079	-5	268	282	GVMLPSDQGLVSDPR	71	Oxidation (M)[3]
1652.74	1652.75	0.0113	7	228	243	CVTATCSAPGSGDTLR		Carbamidomethyl (C)[1,6]
1659.87	1659.89	0.0205	12	141	157	DAVSLSGGPSFTVPLGR	142
1754.77	1754.78	0.0143	8	211	227	CSSFGDVAGPATDDVTR	161	Carbamidomethyl (C)[1]
2099.04	2099.07	0.0334	16	121	140	VHAACGPTVSCADITVLATR	129	Carbamidomethyl (C)[5,11]
2175.18	2175.21	0.0349	16	99	118	GLPPNVGLQQEAVQLVEDIR	129
2577.19	2577.22	0.0389	15	77	98	LLFHDCFPQGCDASILLDNGER		Carbamidomethyl (C)[6,11]
Gel Idx/Pos	46
Protein Name	Accession No.	Protein MW	Protein PI	Pep. Count	Protein Score	Protein Score C. I. %	Total Ion Score	Total Ion Score C. I. %
adenine phosphoribosyl transferase 1 [Zea mays]	gi|414868742	19507.4	5.14	5	321	100	240	100
Peptide Information
Calc. Mass	Obsrv. Mass	± da	± ppm	Start Seq.	End Seq.	Sequence	Ion Score	Modification
887.531	887.514	-0.0173	-19	8	16	LAGIASSIR	74
1107.57	1107.55	-0.0217	-20	43	51	DTIDLFVER	54
1455.7	1455.66	-0.0382	-26	109	121	IEMHVGAVQANDR		Oxidation (M)[3]
1605.84	1605.83	-0.0052	-3	1	16	MASADARLAGIASSIR		Oxidation (M)[1]
1605.86	1605.83	-0.0269	-17	52	66	YKDQGITVVAGVEAR	113
Gel Idx/Pos	47
Protein Name	Accession No.	Protein MW	Protein PI	Pep. Count	Protein Score	Protein Score C. I. %	Total Ion Score	Total Ion Score C. I. %
TmPaAys: ]hypothetical protein ZEAMMB73_606346 [Zea	gi|414884326	31549.8	5.36	3	210	100	175	100
Peptide Information
Calc. Mass	Obsrv. Mass	± da	± ppm	Start Seq.	End Seq.	Sequence	Ion Score	Modification
12111.7	1211.68	-0.0288	-24	70	82	VLVIGGGDGGVLR	112
12111.7	1211.68	-0.0288	-24	70	82	VLVIGGGDGGVLR
1339.81	1339.77	-0.0323	-24	69	82	KVLVIGGGDGGVLR	38
1339.81	1339.77	-0.0323	-24	69	82	KVLVIGGGDGGVLR
1659.83	1659.79	-0.0351	-21	108	121	QFFPHLAVGFEDPR	25
1659.83	1659.79	-0.0351	-21	108	121	QFFPHLAVGFEDPR
Gel Idx/Pos	48
Protein Name	Accession No.	Protein MW	Protein PI	Pep. Count	Protein Score	Protein Score C. I. %	Total Ion Score	Total Ion Score C. I. %
putative actin family protein [Zea mays]	gi|414879552	41920.9	5.18	7	691	100	616	100
Peptide Information
Calc. Mass	Obsrv. Mass	± da	± ppm	Start Seq.	End Seq.	Sequence	Ion Score	Modification
976.448	976.494	0.0456	47	20	29	AGFAGDDAPR	98
1132.53	1132.58	0.056	49	198	207	GYSFTTTAER	87
1198.71	1198.76	0.0543	45	30	40	AVFPSIVGRPR	58
1515.75	1515.83	0.081	53	86	96	IWHHTFYNELR	84
1747.89	1747.98	0.0944	54	240	255	SYELPDGQVITIGAER	140
1883.94	1884.04	0.1029	55	217	232	LAYVALDYEQELETAR	149
1968.08	1968.17	0.0929	47	97	114	VAPEEHPILLTEAPLNPK
Gel Idx/Pos	49
Protein Name	Accession No.	Protein MW	Protein PI	Pep. Count	Protein Score	Protein Score C. I. %	Total Ion Score	Total Ion Score C. I. %
unknown [Zea mays]	gi|223975961	34782.7	5.59	3	296	100	255	100
Peptide Information
Calc. Mass	Obsrv. Mass	± da	± ppm	Start Seq.	End Seq.	Sequence	Ion Score	Modification
930.468	930.482	0.0136	15	150	157	NAPPEFQK	50
1252.65	1252.7	0.0472	38	88	97	RLTYDEIQSK	80
1562.76	1562.83	0.0705	45	245	261	GGSTGYDNAVALPAGGR	126
Gel Idx/Pos	53
Protein Name	Accession No.	Protein MW	Protein PI	Pep. Count	Protein Score	Protein Score C. I. %	Total Ion Score	Total Ion Score C. I. %
Dihydroflavonol-4-reductase;	gi|1706374	39172.9	5.48	11	1060	100	877	100
Peptide Information
Calc. Mass	Obsrv. Mass	± da	± ppm	Start Seq.	End Seq.	Sequence	Ion Score	Modification
1020.58	1020.59	0.0054	5	30	38	LLQAGYTVR
1096.58	1096.59	0.0073	7	302	310	LQDLGFTFR	62
1166.55	1166.55	0.0031	3	276	284	YPEYDVPQR	56
1224.67	1224.68	0.0051	4	301	310	KLQDLGFTFR	100
1297.61	1297.6	-0.0116	-9	313	323	TLEDMFDAAIR	24	Oxidation (M)[5]
1384.72	1384.73	0.0118	9	285	296	FPGIQDDLQPVR	94
1437.68	1437.68	0.0033	2	274	284	DRYPEYDVPQR	65
1444.75	1444.74	-0.0069	-5	50	62	TKPLMDLPGATER		Oxidation (M)[5]
1530.72	1530.73	0.0135	9	68	81	ADLAEEGSFHDAIR	131
1622.84	1622.85	0.0139	9	128	142	IVFTSSAGTVNLEER	121
1672.9	1672.92	0.0174	10	329	346	GLIPLATAAGGDGFASVR	158
Gel Idx/Pos	56
Protein Name	Accession No.	Protein MW	Protein PI	Pep. Count	Protein Score	Protein Score C. I. %	Total Ion Score	Total Ion Score C. I. %
Phosphoglucomutase, cytoplasmic 1;	gi|12585309	63285.9	5.46	10	475	100	388	100
Peptide Information
Calc. Mass	Obsrv. Mass	± da	± ppm	Start Seq.	End Seq.	Sequence	Ion Score	Modification
900.388	900.36	-0.0278	-31	570	576	MQEYTGR	15	Oxidation (M)[1]
914.437	914.407	-0.0298	-33	513	520	YLFGDGSR	66
1031.55	1031.51	-0.0355	-34	55	65	GATIVVSGDGR
1099.54	1099.52	-0.023	-21	537	544	VYIEQYER	48
1118.62	1118.6	-0.0186	-17	525	536	LSGTGSVGATIR
1211.67	1211.62	-0.0505	-42	207	216	TIFDFEAIKK
1632.83	1632.81	-0.0251	-15	10	25	ATTPFDGQKPGTSGLR	92
1717.78	1717.73	-0.0477	-28	260	275	EDFGGGHPDPNLTYAK	59
1760.93	1760.9	-0.0322	-18	10	26	ATTPFDGQKPGTSGLRK
1991.86	1991.83	-0.0302	-15	286	305	SSSNVEPPEFGAAADGDADR	107
Gel Idx/Pos	61
Protein Name	Accession No.	Protein MW	Protein PI	Pep. Count	Protein Score	Protein Score C. I. %	Total Ion Score	Total Ion Score C. I. %
Chain A, Crystal Structure Of The Maize Zm-P60.1 Beta-Glucosidase	gi|28373358	58185.4	5.44	9	280	100	204	100
Peptide Information
Calc. Mass	Obsrv. Mass	± da	± ppm	Start Seq.	End Seq.	Sequence	Ion Score	Modification
807.436	807.467	0.0311	39	426	431	LDYIQR	38
936.53	936.562	0.0314	34	303	309	ERLPFFK
963.537	963.568	0.0307	32	425	431	RLDYIQR	28
984.515	984.551	0.0357	36	468	475	YGIVYVDR	65
999.51	999.536	0.0254	25	106	115	EGGINPDGIK
1004.38	1004.45	0.0735	73	84	91	EMGMDAYR		Oxidation (M)[2,4]
1094.57	1094.6	0.0298	27	251	260	IGLAFDVMGR		Oxidation (M)[8]
1126.58	1126.6	0.0183	16	261	270	VPYGTSFLDK	73
1335.65	1335.67	0.0243	18	158	168	SIVEDYTYFAK
Gel Idx/Pos	62
Protein Name	Accession No.	Protein MW	Protein PI	Pep. Count	Protein Score	Protein Score C. I. %	Total Ion Score	Total Ion Score C. I. %
Phosphoglucomutase, cytoplasmic 2;	gi|12585310	63229.9	5.47	10	541	100	439	100
Peptide Information
Calc. Mass	Obsrv. Mass	± da	± ppm	Start Seq.	End Seq.	Sequence	Ion Score	Modification
900.388	900.383	-0.0047	-5	570	576	MQEYTGR		Oxidation (M)[1]
914.437	914.458	0.0217	24	513	520	YLFGDGSR	64
1031.55	1031.58	0.0292	28	55	65	GATIVVSGDGR	35
1043.61	1043.64	0.0287	28	426	434	LVTVEDIVR
1071.54	1071.54	0.0038	4	537	544	VYIEQYEK
1083.57	1083.57	-0.0012	-1	207	215	TIFDFEAIK
1118.62	1118.65	0.0305	27	525	536	LSGTGSVGATIR	13
1646.85	1646.9	0.0534	32	10	25	ATTPFEGQKPGTSGLR	84
1717.78	1717.82	0.0413	24	260	275	EDFGGGHPDPNLTYAK	114
1991.86	1991.92	0.0663	33	286	305	SSSNVEPPEFGAAADGDADR	141
Gel Idx/Pos	63
Protein Name	Accession No.	Protein MW	Protein PI	Pep. Count	Protein Score	Protein Score C. I. %	Total Ion Score	Total Ion Score C. I. %
anthocyanidin 3-O-glucosyltransferase [Zea mays]	gi|413944345	52096.3	5.83	11	592	100	487	100
Peptide Information
Calc. Mass	Obsrv. Mass	± da	± ppm	Start Seq.	End Seq.	Sequence	Ion Score	Modification
836.462	836.468	0.0056	7	40	47	VIAGFSSR
849.421	849.432	0.0106	12	212	218	QFIDNGR
923.462	923.471	0.0089	10	96	102	EDPFFLR	63
1010.49	1010.52	0.026	26	460	469	AVAEGGTSYR	83
1111.59	1111.62	0.0263	24	287	296	SVVYVAFGNR	92
1613.93	1613.94	0.0075	5	247	261	IVPGYPPVYTIGPLK
1851.96	1852	0.0445	24	174	192	GGPEPGVIGDAVDIPGVFR	147
1893.87	1893.92	0.0451	24	330	346	EDDAELAEVLGDGYLER
2093.14	2093.19	0.0556	27	172	192	LKGGPEPGVIGDAVDIPGVFR
2139.14	2139.19	0.0489	23	223	243	ADGVLVNTFDAVEPAPLAALR	102
2264.07	2264.13	0.0584	26	327	346	VDREDDAELAEVLGDGYLER
Gel Idx/Pos	64
Protein Name	Accession No.	Protein MW	Protein PI	Pep. Count	Protein Score	Protein Score C. I. %	Total Ion Score	Total Ion Score C. I. %
methylthioribose-1-phosphate isomerase [Zea mays]	gi|195636806	38662.3	5.7	4	192	100	163	100
Peptide Information
Calc. Mass	Obsrv. Mass	± da	± ppm	Start Seq.	End Seq.	Sequence	Ion Score	Modification
1255.69	1255.69	0.0018	1	145	156	AIGSHGAVFLQR	92
1365.7	1365.69	-0.0053	-4	25	35	LPLEMEYIDVK		Oxidation (M)[5]
1394.73	1394.73	0.0066	5	2	14	VGSDALQSIVYSR	71
1493.79	1493.75	-0.0447	-30	24	35	KLPLEMEYIDVK		Oxidation (M)[6]
Gel Idx/Pos	65
Protein Name	Accession No.	Protein MW	Protein PI	Pep. Count	Protein Score	Protein Score C. I. %	Total Ion Score	Total Ion Score C. I. %
putative glyoxalase family protein [Zea mays]	gi|413917002	32438.4	5.82	5	322	100	273	100
Peptide Information
Calc. Mass	Obsrv. Mass	± da	± ppm	Start Seq.	End Seq.	Sequence	Ion Score	Modification
905.466	905.442	-0.024	-27	25	31	MLHAVYR	23	Oxidation (M)[1]
1214.49	1214.46	-0.0292	-24	41	49	YYTECFGMK	44	Carbamidomethyl (C)[5], Oxidation (M)[8]
1262.7	1262.67	-0.0255	-20	277	287	VVLVDNTDFLK	93
1545.74	1545.72	-0.0178	-12	149	161	ADTPEPLCQVMLR	28	Carbamidomethyl (C)[8], Oxidation (M)[11]
1683.83	1683.81	-0.0261	-16	221	236	GNAYAQVAIGTNDVYK	84
Gel Idx/Pos	66
Protein Name	Accession No.	Protein MW	Protein PI	Pep. Count	Protein Score	Protein Score C. I. %	Total Ion Score	Total Ion Score C. I. %
unnamed protein product [Zea mays]	gi|219973780	38084.1	6	11	760	100	616	100
Peptide Information
Calc. Mass	Obsrv. Mass	± da	± ppm	Start Seq.	End Seq.	Sequence	Ion Score	Modification
955.521	955.504	-0.0165	-17	150	158	VPDGLALDR	94
1245.52	1245.48	-0.0438	-35	328	337	MDYVNTAMER	85	Oxidation (M)[1]
1429.66	1429.63	-0.0315	-22	16	28	DDSGVLSPYSFSR	91
1512.9	1512.86	-0.0391	-26	184	199	HLGVVGLGGLGHVAVK
1544.72	1544.7	-0.0182	-12	86	100	AGDTVGVGYFVGSCR	109	Carbamidomethyl (C)[14]
1734.88	1734.86	-0.018	-10	134	149	GGFSDVLVASEHYVVR	160
1804.91	1804.89	-0.0169	-9	219	234	QEAIENLGADEFLISR
1827.92	1827.89	-0.0382	-21	40	54	VLYCGICHTDLHVIK		Carbamidomethyl (C)[4,7]
1961.01	1960.99	-0.0222	-11	218	234	RQEAIENLGADEFLISR	77
2481.29	2481.27	-0.0254	-10	59	83	NAMYPVVPGHEIVGVVTGVGGGVTR		Oxidation (M)[3]
2654.2	2654.18	-0.0176	-7	108	133	GDDNYCAGIVLTSNGVDHAHGGAPTR		Carbamidomethyl (C)[6]
Gel Idx/Pos	67
Protein Name	Accession No.	Protein MW	Protein PI	Pep. Count	Protein Score	Protein Score C. I. %	Total Ion Score	Total Ion Score C. I. %
ribulose-1,5-bisphosphate carboxylase/oxygenase large subunit	gi|11467200	53294.6	6.33	27	842	100	579	100
Peptide Information
Calc. Mass	Obsrv. Mass	± da	± ppm	Start Seq.	End Seq.	Sequence	Ion Score	Modification
914.405	914.324	-0.081	-89	306	312	NHGMHFR		Oxidation (M)[4]
928.467	928.448	-0.0191	-21	296	303	AMHAVIDR		Oxidation (M)[2]
946.484	946.413	-0.0714	-75	228	236	AQAETGEIK
971.407	971.362	-0.0449	-46	188	194	ACYECLR	45	Carbamidomethyl (C)[2,5]
983.52	983.567	0.047	48	464	471	EIKFDGFK
985.579	985.498	-0.0805	-82	132	139	ALRLEDLR
1021.53	1021.49	-0.043	-42	33	41	DTDILAAFR	73
1037.49	1037.51	0.02	19	351	358	DDFIEKDR
1116.58	1116.54	-0.0471	-42	422	431	VALEACVQAR	77	Carbamidomethyl (C)[6]
1170.56	1170.58	0.0212	18	304	312	QKNHGMHFR		Oxidation (M)[6]
1187.66	1187.61	-0.0508	-43	286	295	DNGLLLHIHR	63
1232.63	1232.54	-0.0866	-70	440	450	EGNEIIKAACK		Carbamidomethyl (C)[10]
1247.61	1247.52	-0.0958	-77	218	227	FVFCAEAIYK		Carbamidomethyl (C)[4]
1257.68	1257.65	-0.028	-22	436	446	DLAREGNEIIK
1275.73	1275.65	-0.0831	-65	340	350	EITLGFVDLLR	99
1325.69	1325.67	-0.0166	-13	306	316	NHGMHFRVLAK		Oxidation (M)[4]
1407.67	1407.58	-0.0866	-62	22	32	LTYYTPEYETK	34
1451.62	1451.54	-0.0782	-54	202	213	DDENVNSQPFMR
1465.75	1465.69	-0.0658	-45	147	159	TFQGPPHGIQVER	105
1497.71	1497.61	-0.0997	-67	320	334	MSGGDHIHSGTVVGK		Oxidation (M)[1]
1518.74	1518.69	-0.0517	-34	216	227	DRFVFCAEAIYK		Carbamidomethyl (C)[6]
1534.74	1534.67	-0.0623	-41	451	463	WSAELAAACEIWK		Carbamidomethyl (C)[9]
1810.81	1810.72	-0.0864	-48	237	252	GHYLNATAGTCEEMIK		Carbamidomethyl (C)[11], Oxidation (M)[14]
1860.02	1859.94	-0.0863	-46	335	350	LEGEREITLGFVDLLR
1966.91	1966.83	-0.0848	-43	237	253	GHYLNATAGTCEEMIKR		Carbamidomethyl (C)[11], Oxidation (M)[14]
2023.07	2022.99	-0.0848	-42	340	356	EITLGFVDLLRDDFIEK
2185.98	2185.9	-0.0852	-39	195	213	GGLDFTKDDENVNSQPFMR	38	Oxidation (M)[18]
Gel Idx/Pos	68
Protein Name	Accession No.	Protein MW	Protein PI	Pep. Count	Protein Score	Protein Score C. I. %	Total Ion Score	Total Ion Score C. I. %
unknown [Zea mays]	gi|224029461	28955.8	5.08	13	386	100	269	100
Peptide Information
Calc. Mass	Obsrv. Mass	± da	± ppm	Start Seq.	End Seq.	Sequence	Ion Score	Modification
809.456	809.479	0.0232	29	186	191	WVTYIK
940.462	940.476	0.0136	14	35	42	YTAELSEK
977.432	977.488	0.0554	57	93	100	DHVDSNYK
1013.53	1013.5	-0.0254	-25	101	109	LAYDGFLSK	51
1022.53	1022.46	-0.0685	-67	192	200	DSPKPPPER	34
1273.61	1273.59	-0.019	-15	80	88	WHVFWVDER
1408.64	1408.67	0.0298	21	1	16	MATGGAAPTASDAGSK		Oxidation (M)[1]
1649.81	1649.8	-0.001	-1	66	79	LTEPPYLDSVDWSK
1661.92	1661.96	0.0421	25	48	64	GAFTAVLSGGSLIEALR	42
1762.95	1762.92	-0.0225	-13	19	34	LLIFDSEEDLAVSLAK	63
1777.9	1777.88	-0.019	-11	65	79	KLTEPPYLDSVDWSK
1812.96	1812.96	-0.0086	-5	186	200	WVTYIKDSPKPPPER
3047.47	3047.52	0.0522	17	110	138	VPIPPGQVYAINDALSAEGAADDYEACLK	80	Carbamidomethyl (C)[27]
Gel Idx/Pos	69
Protein Name	Accession No.	Protein MW	Protein PI	Pep. Count	Protein Score	Protein Score C. I. %	Total Ion Score	Total Ion Score C. I. %
pyrophosphate-energized proton pump1, partial [Zea mays]	gi|413939100	16441.6	9.6	3	90	99.981	72	100
Peptide Information
Calc. Mass	Obsrv. Mass	± da	± ppm	Start Seq.	End Seq.	Sequence	Ion Score	Modification
919.5	919.512	0.0127	14	68	76	VFLVDGGGR
1205.64	1205.69	0.0523	43	78	87	VSPWHDVPLR
1335.65	1335.69	0.041	31	57	67	EQGKPETLDYR	72
Gel Idx/Pos	70
Protein Name	Accession No.	Protein MW	Protein PI	Pep. Count	Protein Score	Protein Score C. I. %	Total Ion Score	Total Ion Score C. I. %
chaperonin isoform 1 [Zea mays]	gi|414589578	25558.7	8.67	11	465	100	363	100
Peptide Information
Calc. Mass	Obsrv. Mass	± da	± ppm	Start Seq.	End Seq.	Sequence	Ion Score	Modification
1004.48	1004.44	-0.0474	-47	152	159	DMKPLNDR		Oxidation (M)[2]
1149.63	1149.59	-0.0325	-28	52	61	YTSIKPLGDR	54
1185.63	1185.57	-0.0581	-49	128	137	FNDADHLILK
1546.75	1546.78	0.036	23	138	151	EDDIIGILDSDDVK
1588.89	1588.92	0.0218	14	106	120	IEISVPVGAQVVYSK
1623.8	1623.79	-0.012	-7	205	219	NPLSITPGSNVMYSK		Oxidation (M)[12]
1932.93	1932.97	0.0328	17	220	236	YAGSEFKGEDGEYIVLR	123
2094.08	2094.1	0.0191	9	183	204	EKPSVGSVVAVGPGPLGEDGSR	140
2237.19	2237.23	0.0384	17	100	120	SFGSNRIEISVPVGAQVVYSK
2691.44	2691.5	0.0591	22	73	99	SDGGILLPVSVQTRPQGGEIVAVGEGR	46
3698.87	3698.92	0.052	14	183	219	EKPSVGSVVAVGPGPLGEDGSRNPLSITPGSNVMYSK		Oxidation (M)[34]
Gel Idx/Pos	71
Protein Name	Accession No.	Protein MW	Protein PI	Pep. Count	Protein Score	Protein Score C. I. %	Total Ion Score	Total Ion Score C. I. %
formate dehydrogenase 1 [Zea mays]	gi|195640660	41678.2	6.32	13	455	100	352	100
Peptide Information
Calc. Mass	Obsrv. Mass	± da	± ppm	Start Seq.	End Seq.	Sequence	Ion Score	Modification
817.453	817.42	-0.0325	-40	191	199	TVGTVGAGR	4
941.553	941.504	-0.049	-52	274	282	GVIVVNNAR	39
1069.65	1069.55	-0.0991	-93	273	282	KGVIVVNNAR
1323.61	1323.59	-0.0249	-19	235	245	FEEDLDAMLPK		Oxidation (M)[8]
1325.63	1325.7	0.0762	57	342	352	YADGVRDMLNR		Oxidation (M)[8]
1408.71	1408.64	-0.0657	-47	356	367	GEDFPVQNYIVK
1501.79	1501.72	-0.0708	-47	246	258	CDVIVINTPLTEK	26	Carbamidomethyl (C)[1]
1582.87	1582.8	-0.0654	-41	221	234	LQIDPELEKEIGAK	64
1689.85	1689.8	-0.0503	-30	208	220	LKPFNCNLLYHDR		Carbamidomethyl (C)[6]
1846.94	1846.89	-0.0465	-25	353	367	YFKGEDFPVQNYIVK	53
2337.13	2337.1	-0.0291	-12	37	58	AGEYADKNPNFVGCVEGALGIR	170	Carbamidomethyl (C)[14]
2386.13	2386.15	0.0264	11	321	341	YMPNHAMTPHISGTTIDAQLR		Oxidation (M)[2,7]
2932.34	2932.31	-0.0273	-9	59	83	GWLESQGHQYIVTDDKEGPNCELEK		Carbamidomethyl (C)[21]
Gel Idx/Pos	72
Protein Name	Accession No.	Protein MW	Protein PI	Pep. Count	Protein Score	Protein Score C. I. %	Total Ion Score	Total Ion Score C. I. %
eukaryotic translation initiation factor 5A [Zea mays]	gi|162464130	17713.8	5.61	10	536	100	431	100
Peptide Information
Calc. Mass	Obsrv. Mass	± da	± ppm	Start Seq.	End Seq.	Sequence	Ion Score	Modification
1120.57	1120.53	-0.0397	-35	20	29	TYPQQAGTVR	72
1248.67	1248.64	-0.0284	-23	20	30	TYPQQAGTVRK
1327.75	1327.7	-0.0431	-32	118	129	LPTDETLVAQIK	24
1420.7	1420.67	-0.0298	-21	59	70	CHFVAIDIFNGK	69	Carbamidomethyl (C)[1]
1826.99	1826.99	-0.0006	0	114	129	DDLRLPTDETLVAQIK	68
2102.01	2102.03	0.0237	11	72	89	LEDIVPSSHNCDIPHVNR	76	Carbamidomethyl (C)[11]
2107.04	2107.07	0.034	16	137	155	DLVVTVQSAMGEEQICALK		Carbamidomethyl (C)[16], Oxidation (M)[10]
2230.1	2230.13	0.0283	13	71	89	KLEDIVPSSHNCDIPHVNR	102	Carbamidomethyl (C)[12]
2645.28	2645.35	0.07	26	90	113	TEYQLIDISEDGFVSLLTSDGNTK
2841.36	2841.42	0.052	18	130	155	EGFESGKDLVVTVQSAMGEEQICALK	21	Carbamidomethyl (C)[23], Oxidation (M)[17]
Gel Idx/Pos	73
Protein Name	Accession No.	Protein MW	Protein PI	Pep. Count	Protein Score	Protein Score C. I. %	Total Ion Score	Total Ion Score C. I. %
hypothetical protein ZEAMMB73_953540 [Zea mays]	gi|413955418	21571.6	5.26	8	345	100	278	100
Peptide Information
Calc. Mass	Obsrv. Mass	± da	± ppm	Start Seq.	End Seq.	Sequence	Ion Score	Modification
831.493	831.464	-0.0297	-36	27	33	LESITIR
987.595	987.61	0.0151	15	26	33	RLESITIR	56
1227.57	1227.57	0.0024	2	169	179	EKDSGHQQNGK
1269.66	1269.68	0.022	17	37	46	VLDWIAFSYR	50
1550.66	1550.65	-0.0092	-6	182	194	SNQEENEDSKNEK
1915.9	1915.93	0.0348	18	7	25	IGTWGGDGGSPCDITVAPR	172	Carbamidomethyl (C)[12]
2728.34	2728.48	0.1475	54	64	89	GEGTETITLEASEYVTGVAWSVGPFK
3042.45	3042.55	0.0993	33	108	136	SYGPFGHGVDSTHHSLPVLDGSVVGMFAR		Oxidation (M)[26]
Gel Idx/Pos	74
Protein Name	Accession No.	Protein MW	Protein PI	Pep. Count	Protein Score	Protein Score C. I. %	Total Ion Score	Total Ion Score C. I. %
APx2 - Cytosolic Ascorbate Peroxidase [Zea mays]	gi|195643366	27298.8	5.28	13	890	100	765	100
Peptide Information
Calc. Mass	Obsrv. Mass	± da	± ppm	Start Seq.	End Seq.	Sequence	Ion Score	Modification
911.429	911.489	0.0602	66	53	61	TGGPFGTMK		Oxidation (M)[8]
990.486	990.404	-0.0823	-83	31	38	NCAPLMLR	12	Carbamidomethyl (C)[2], Oxidation (M)[6]
1099.6	1099.53	-0.0685	-62	200	209	EGLLQLPSDK
1223.6	1223.56	-0.0462	-38	120	130	QDKPEAPPEGR	76
1309.65	1309.59	-0.059	-45	131	142	LPDATQGSDHLR	98
1312.64	1312.58	-0.0663	-51	4	14	AYPTVNEDYLK
1503.76	1503.71	-0.0447	-30	39	52	LAWHSAGTFDVATK
1557.86	1557.82	-0.0405	-26	210	223	ALLSDPSFRPLVDK	65
1831.94	1831.92	-0.0239	-13	62	79	NPAEQAHGANAGLEIAIR	183
1856	1855.95	-0.0501	-27	193	209	ELLSGEKEGLLQLPSDK	70
2046.91	2046.88	-0.028	-14	224	241	YAADEDAFFADYAEAHLK	123
2280.06	2280.02	-0.0408	-18	173	192	SGFEGAWTSNPLIFDNSYFK
2633.3	2633.28	-0.02	-8	143	167	QVFSTQMGLSDQDIVALSGGHTLGR	140	Oxidation (M)[7]
Gel Idx/Pos	75
Protein Name	Accession No.	Protein MW	Protein PI	Pep. Count	Protein Score	Protein Score C. I. %	Total Ion Score	Total Ion Score C. I. %
hypothetical protein ZEAMMB73_953540 [Zea mays]	gi|413955418	21571.6	5.26	4	165	100	142	100
Peptide Information
Calc. Mass	Obsrv. Mass	± da	± ppm	Start Seq.	End Seq.	Sequence	Ion Score	Modification
987.595	987.516	-0.0786	-80	26	33	RLESITIR
1227.57	1227.51	-0.0591	-48	169	179	EKDSGHQQNGK
1269.66	1269.61	-0.0572	-45	37	46	VLDWIAFSYR	20
1915.9	1915.87	-0.0254	-13	7	25	IGTWGGDGGSPCDITVAPR	122	Carbamidomethyl (C)[12]
Gel Idx/Pos	76
Protein Name	Accession No.	Protein MW	Protein PI	Pep. Count	Protein Score	Protein Score C. I. %	Total Ion Score	Total Ion Score C. I. %
anthocyaninless1 [Zea mays]	gi|414881303	39100.8	5.48	20	1110	100	906	100
Peptide Information
Calc. Mass	Obsrv. Mass	± da	± ppm	Start Seq.	End Seq.	Sequence	Ion Score	Modification
1020.58	1020.53	-0.0564	-55	30	38	LLQAGYTVR
1096.58	1096.51	-0.0736	-67	302	310	LQDLGFTFR	74
1166.55	1166.47	-0.0803	-69	276	284	YPEYDVPQR
1224.67	1224.61	-0.0609	-50	301	310	KLQDLGFTFR	83
1281.56	1281.54	-0.0195	-15	163	172	MTGWMYFVSK		Oxidation (M)[1,5]
1297.61	1297.54	-0.0712	-55	313	323	TLEDMFDAAIR	99	Oxidation (M)[5]
1384.72	1384.66	-0.0593	-43	285	296	FPGIQDDLQPVR	100
1428.75	1428.7	-0.0516	-36	50	62	TKPLMDLPGATER
1437.68	1437.62	-0.0595	-41	274	284	DRYPEYDVPQR	60
1444.75	1444.68	-0.0625	-43	50	62	TKPLMDLPGATER		Oxidation (M)[5]
1530.72	1530.67	-0.0514	-34	68	81	ADLAEEGSFHDAIR	118
1588.77	1588.71	-0.0532	-33	311	323	YKTLEDMFDAAIR		Oxidation (M)[7]
1622.84	1622.79	-0.0488	-30	128	142	IVFTSSAGTVNLEER	136
1672.9	1672.86	-0.0466	-28	329	346	GLIPLATAAGGDGFASVR	137
1778.94	1778.89	-0.0498	-28	127	142	RIVFTSSAGTVNLEER
1882.88	1882.84	-0.0404	-21	82	98	GCTGVFHVATPMDFLSK		Carbamidomethyl (C)[2], Oxidation (M)[12]
2045.99	2045.96	-0.0299	-15	256	273	YVCSSHDVTIHGLAAMLR		Carbamidomethyl (C)[3], Oxidation (M)[16]
2190.08	2190.05	-0.029	-13	99	117	DPENEVIKPTVEGMISIMR		Oxidation (M)[14,18]
2201.96	2201.93	-0.0222	-10	143	159	QRPVYDEESWTDVDFCR	101	Carbamidomethyl (C)[16]
2358.06	2358.06	0.0066	3	143	160	QRPVYDEESWTDVDFCRR		Carbamidomethyl (C)[16]
2532.25	2532.24	-0.0127	-5	276	296	YPEYDVPQRFPGIQDDLQPVR
Gel Idx/Pos	77
Protein Name	Accession No.	Protein MW	Protein PI	Pep. Count	Protein Score	Protein Score C. I. %	Total Ion Score	Total Ion Score C. I. %
unnamed protein product [Zea mays]	gi|296511817	46789.3	5.45	19	722	100	552	100
Peptide Information
Calc. Mass	Obsrv. Mass	± da	± ppm	Start Seq.	End Seq.	Sequence	Ion Score	Modification
841.387	841.344	-0.0428	-51	306	311	MYNELR	3	Oxidation (M)[1]
900.461	900.433	-0.0284	-32	382	388	FGSYWIK	34
997.488	997.429	-0.0593	-59	306	312	MYNELRR		Oxidation (M)[1]
1109.57	1109.57	-0.007	-6	54	63	GYLFPTNAAR	76
1164.59	1164.57	-0.0201	-17	78	86	LLPEWYSEK	46
1339.79	1339.72	-0.0765	-57	28	40	QGVKPGELAIISK
1430.76	1430.72	-0.0438	-31	41	53	EAVAPYERPALSK	70
1437.78	1437.74	-0.0494	-34	9	23	YVILGGGVAAGYAAR
1466.82	1466.93	0.1133	77	414	426	TQPPVANLEELKK
1469.71	1469.7	-0.009	-6	64	77	LPGFYVCVGSGGEK		Carbamidomethyl (C)[7]
1532.76	1532.7	-0.0542	-35	392	406	VLGAFLEGGSPDENK
1599.86	1599.81	-0.0488	-31	148	162	EIDDADKLVAAIQAK
1815.04	1814.87	-0.1696	-93	24	40	EFAKQGVKPGELAIISK
1820.9	1820.88	-0.0214	-12	226	244	GTLAVGFDADANGDVTAVK
1916.01	1915.98	-0.0295	-15	392	410	VLGAFLEGGSPDENKAIAK
1997.99	1997.97	-0.0253	-13	130	147	LTDFGTQGADSNNILYLR	174
2210.99	2210.97	-0.0188	-9	334	351	ESGEPVPEYDYLPYFYSR
2286	2285.99	-0.0156	-7	185	202	INDFDVTMVFPEPWCMPR		Carbamidomethyl (C)[15], Oxidation (M)[8,16]
2396.11	2396.09	-0.0186	-8	332	351	GKESGEPVPEYDYLPYFYSR	113
Gel Idx/Pos	78
Protein Name	Accession No.	Protein MW	Protein PI	Pep. Count	Protein Score	Protein Score C. I. %	Total Ion Score	Total Ion Score C. I. %
unnamed protein product [Zea mays]	gi|219972638	46039.3	5.21	13	562	100	469	100
Peptide Information
Calc. Mass	Obsrv. Mass	± da	± ppm	Start Seq.	End Seq.	Sequence	Ion Score	Modification
820.399	820.318	-0.0806	-98	51	56	GVYYYR	32
826.376	826.304	-0.072	-87	132	137	QLCYDK		Carbamidomethyl (C)[3]
880.34	880.284	-0.0561	-64	102	108	CNDCGVR		Carbamidomethyl (C)[1,4]
936.424	936.361	-0.0631	-67	117	123	DMAEWIR	39	Oxidation (M)[2]
972.438	972.433	-0.0051	-5	87	96	AEAEGDGAPR
1251.62	1251.57	-0.0554	-44	306	318	VGYVESAGSSPAK
1367.58	1367.54	-0.0439	-32	114	123	CDRDMAEWIR	55	Carbamidomethyl (C)[1], Oxidation (M)[5]
1597.88	1597.85	-0.0262	-16	402	416	LVTAVLPGDEIDSLR	127
1683.85	1683.83	-0.026	-15	218	232	QVGPMEDLWLVPAGR	72	Oxidation (M)[5]
1915.88	1915.9	0.0196	10	68	83	DPMFPWLDDHFPVAGR		Oxidation (M)[3]
2099.01	2099.01	0	0	2	20	VFEQHEEEAVAPGAVHGHR	143
2256.13	2256.16	0.0322	14	65	83	VLKDPMFPWLDDHFPVAGR		Oxidation (M)[6]
2568.31	2568.35	0.0413	16	21	45	LSTVVPSSVTGEVDYALADADLAFK
Gel Idx/Pos	79
Protein Name	Accession No.	Protein MW	Protein PI	Pep. Count	Protein Score	Protein Score C. I. %	Total Ion Score	Total Ion Score C. I. %
UDP-glucose flavonoid-3-O-glucosyltransferase [Zea mays]	gi|104303692	49229.9	5.33	16	593	100	471	100
Peptide Information
Calc. Mass	Obsrv. Mass	± da	± ppm	Start Seq.	End Seq.	Sequence	Ion Score	Modification
816.436	816.392	-0.0444	-54	110	116	AWLEAAR
877.402	877.385	-0.0164	-19	217	223	MGQCLPR	8	Carbamidomethyl (C)[4], Oxidation (M)[1]
922.481	922.477	-0.0046	-5	464	470	FVEIVCR	31	Carbamidomethyl (C)[6]
993.442	993.471	0.0297	30	430	437	EEEGARMR		Oxidation (M)[7]
993.519	993.471	-0.0471	-47	464	471	FVEIVCRA	13	Carbamidomethyl (C)[6]
1370.73	1370.64	-0.0852	-62	110	123	AWLEAARAAAGGAR
1394.71	1394.68	-0.0288	-21	61	75	ASSASAGHGLPGNLR	98
1597.87	1597.86	-0.0143	-9	179	193	VDGLLISHPGLASYR	66
1630.78	1630.79	0.0076	5	164	178	TDALREDVGDQAANR
1641.76	1641.76	0.0033	2	95	109	QMQLFMEAAEAGGVK		Oxidation (M)[2,6]
1803.87	1803.88	0.0094	5	442	458	ELQALVAEAFGPGGECR	76	Carbamidomethyl (C)[16]
1931.96	1931.96	-0.0082	-4	442	459	ELQALVAEAFGPGGECRK		Carbamidomethyl (C)[16]
1980.01	1980.02	0.0115	6	76	94	FVEVPDGAPAAEETVPVPR	98
2003	2003.03	0.0269	13	440	458	AKELQALVAEAFGPGGECR	37	Carbamidomethyl (C)[18]
2094.04	2094.06	0.021	10	289	307	GVAYVSFGTVACPRPDELR	44	Carbamidomethyl (C)[12]
2446.33	2446.33	0	0	34	59	ALAAAAAPSGATLSFLSTASSLAQLR
Gel Idx/Pos	80
Protein Name	Accession No.	Protein MW	Protein PI	Pep. Count	Protein Score	Protein Score C. I. %	Total Ion Score	Total Ion Score C. I. %
arginine decarboxylase isoform 1 [Zea mays]	gi|413923160	71110.8	5.18	22	945	100	624	100
Peptide Information
Calc. Mass	Obsrv. Mass	± da	± ppm	Start Seq.	End Seq.	Sequence	Ion Score	Modification
849.359	849.365	0.0065	8	596	602	GTEEEER
893.418	893.411	-0.0079	-9	425	431	HGIEMYK		Oxidation (M)[5]
878.473	878.464	-0.0093	-11	499	505	IENFISR
922.427	922.437	0.0106	11	557	564	DGGFEIER	59
944.556	944.558	0.0022	2	212	219	FEPIIGIR	40
999.504	999.511	0.007	7	112	119	HVVQDMVR		Oxidation (M)[6]
943.51	943.546	0.0363	38	478	485	LNEEPTLK
900.442	900.462	0.0197	22	202	209	LPDDDAVR
1007.53	1007.52	-0.0135	-13	63	70	SQFPMILR	24	Oxidation (M)[5]
951.53	951.507	-0.0228	-24	99	106	YQGVFPIK	32
1072.65	1072.64	-0.0114	-11	211	219	KFEPIIGIR	55
1247.67	1247.66	-0.0167	-13	396	405	IQDLSYKQPR
1240.68	1240.67	-0.0095	-8	539	549	HNLFSGPTLVR	91
1071.56	1071.54	-0.0211	-20	226	236	LPGHFGSTAGK
1278.67	1278.68	0.0097	8	161	172	DADYIALALSAR	111
1651.79	1651.77	-0.0119	-7	603	615	VWAWEMVEPLMTK		Oxidation (M)[6,11]
1537.8	1537.8	-0.0036	-2	580	592	YSVEEDIITVIEK
1665.89	1665.96	0.0638	38	580	593	YSVEEDIITVIEKK
1559.77	1559.77	-0.0003	0	565	579	VDLGPAADEIIGSMR	39	Oxidation (M)[14]
1920.83	1920.85	0.0134	7	347	363	CDYNGVAHPVVCTESGR		Carbamidomethyl (C)[1,12]
1900.94	1900.96	0.0263	14	240	256	FGMLADQIYEVAETLGK		Oxidation (M)[3]
1698.88	1698.9	0.0231	14	406	423	APVGGATAAVYSHAADLK
1826.98	1827	0.0191	10	406	424	APVGGATAAVYSHAADLKK
2162.01	2162.05	0.0386	18	345	363	LKCDYNGVAHPVVCTESGR		Carbamidomethyl (C)[3,14]
2025.93	2025.97	0.0367	18	302	320	WLATLDCGGGLGVDYDGTR		Carbamidomethyl (C)[7]
2240.09	2240.13	0.0454	20	486	505	GTLVDITCDSDGKIENFISR	92	Carbamidomethyl (C)[8]
2245.02	2245.07	0.0489	22	79	98	IETLHNAFNSAMESTGYTSR		Oxidation (M)[12]
2380.12	2380.17	0.05	21	280	301	VYDAVSEAAGIYCNLVNEHGAK		Carbamidomethyl (C)[13]
2770.35	2770.43	0.0788	28	616	639	ALTTMPYLNEYKVPEPEPEPEPIP		Oxidation (M)[5]
2519.17	2519.23	0.063	25	321	344	SGDSDMSVAYGIQEYASAVVQAVR		Oxidation (M)[6]
3051.49	3051.61	0.1164	38	35	62	WTEPGQEIDVHSVIVEALATQPNDSTSK
Gel Idx/Pos	81
Protein Name	Accession No.	Protein MW	Protein PI	Pep. Count	Protein Score	Protein Score C. I. %	Total Ion Score	Total Ion Score C. I. %
hypothetical protein ZEAMMB73_969630 [Zea mays]	gi|414879972	60422.9	5.47	21	990	100	820	100
Peptide Information
Calc. Mass	Obsrv. Mass	± da	± ppm	Start Seq.	End Seq.	Sequence	Ion Score	Modification
896.472	896.414	-0.0584	-65	338	345	TSGEYLVK
910.51	910.462	-0.0488	-54	160	167	VHILTDGR
1083.68	1083.63	-0.046	-42	140	148	LDQLQLLLK
1101.56	1101.52	-0.0419	-38	192	203	GIDAQIASGGGR	79
1188.63	1188.59	-0.0325	-27	328	337	YLVSPPEIDR	79
1286.68	1286.68	-0.0009	-1	190	203	GKGIDAQIASGGGR
1304.62	1304.59	-0.0235	-18	107	117	IYDGDGFNYIK	61
1323.63	1323.61	-0.0224	-17	211	220	YENDWDVVKR
1348.72	1348.7	-0.0217	-16	409	420	DALLSGKFDQVR
1403.65	1403.63	-0.0204	-15	312	323	YAGMLQYDGELK	42	Oxidation (M)[4]
1433.71	1433.69	-0.0175	-12	221	233	GWDAQVLGEAPYK
1474.66	1474.65	-0.0053	-4	293	304	ALEYADFNNFDR	94
1589.81	1589.81	0.003	2	220	233	RGWDAQVLGEAPYK
1742.94	1742.96	0.0122	7	267	283	AVGPVLDGDAVVTINFR	146
1856.92	1856.94	0.0229	12	312	327	YAGMLQYDGELKLPSR	79	Oxidation (M)[4]
2288.12	2288.18	0.0586	26	246	266	AQPNANDQYLPPFVIVDDSGK	38
2338.18	2338.22	0.0454	19	118	139	ESFENGTLHLIGLLSDGGVHSR
2413.15	2413.22	0.0757	31	421	443	VNLPNGDMVGHTGDIEATVVACK		Carbamidomethyl (C)[22], Oxidation (M)[8]
2420.22	2420.28	0.0574	24	168	189	DVLDGSSVGFVETLENDLLELR
2721.23	2721.32	0.0918	34	62	89	AHGTAVGLPSDDDMGNSEVGHNALGAGR	98	Oxidation (M)[14]
3008.4	3008.52	0.1133	38	371	397	SGYFDETKEEYVEVPSDSGITFNVAPK	106
Gel Idx/Pos	82
Protein Name	Accession No.	Protein MW	Protein PI	Pep. Count	Protein Score	Protein Score C. I. %	Total Ion Score	Total Ion Score C. I. %
unnamed protein product [Zea mays]	gi|257333572	64533.6	6.13	22	498	100	326	100
Peptide Information
Calc. Mass	Obsrv. Mass	± da	± ppm	Start Seq.	End Seq.	Sequence	Ion Score	Modification
807.436	807.364	-0.0723	-90	485	490	LDYIQR	37
856.423	856.46	0.037	43	541	547	YMKESAK
892.467	892.418	-0.0498	-56	151	157	FSISWPR
936.53	936.472	-0.0586	-63	362	368	ERLPFFK
963.537	963.454	-0.083	-86	484	490	RLDYIQR
972.391	972.362	-0.0296	-30	143	150	EMGMDAYR
984.515	984.455	-0.0595	-60	527	534	YGIVYVDR
988.386	988.361	-0.0247	-25	143	150	EMGMDAYR		Oxidation (M)[2]
988.419	988.361	-0.0578	-58	350	357	GDYPFSMR	9	Oxidation (M)[7]
999.51	999.478	-0.0322	-32	165	174	EGGINPDGIK
1004.38	1004.39	0.0053	5	143	150	EMGMDAYR		Oxidation (M)[2,4]
1094.57	1094.51	-0.0536	-49	310	319	IGLAFDVMGR	27	Oxidation (M)[8]
1101.47	1101.43	-0.0377	-34	228	236	VCFDNFGDK		Carbamidomethyl (C)[2]
1126.58	1126.53	-0.0503	-45	320	329	VPYGTSFLDK	57
1151.58	1151.57	-0.015	-13	207	216	YGGFLDKSHK
1328.63	1328.61	-0.016	-12	228	238	VCFDNFGDKVK		Carbamidomethyl (C)[2]
1335.65	1335.62	-0.0235	-18	217	227	SIVEDYTYFAK	36
1358.64	1358.63	-0.0143	-11	140	150	LLKEMGMDAYR		Oxidation (M)[5,7]
1739.86	1739.87	0.0141	8	320	334	VPYGTSFLDKQAEER	94
1743.82	1743.91	0.088	50	527	540	YGIVYVDRNNNCTR		Carbamidomethyl (C)[12]
1807.85	1807.86	0.0105	6	470	484	ETPLPMEDALNDYKR	66	Oxidation (M)[6]
1838.87	1838.93	0.0545	30	375	390	LAGSYNMLGLNYYTSR		Oxidation (M)[7]
2000.9	2000.94	0.0366	18	118	135	ILDGSNSDIGANSYHMYK		Oxidation (M)[16]
2066.01	2066.09	0.085	41	451	469	YGNPPIYITENGIGDVDTK
Gel Idx/Pos	83
Protein Name	Accession No.	Protein MW	Protein PI	Pep. Count	Protein Score	Protein Score C. I. %	Total Ion Score	Total Ion Score C. I. %
unnamed protein product [Zea mays]	gi|257333572	64533.6	6.13	23	658	100	455	100
Peptide Information
Calc. Mass	Obsrv. Mass	± da	± ppm	Start Seq.	End Seq.	Sequence	Ion Score	Modification
807.436	807.386	-0.0499	-62	485	490	LDYIQR
892.467	892.424	-0.043	-48	151	157	FSISWPR	43
936.53	936.487	-0.0433	-46	362	368	ERLPFFK
963.537	963.503	-0.0336	-35	484	490	RLDYIQR
972.391	972.385	-0.0067	-7	143	150	EMGMDAYR
972.424	972.385	-0.0397	-41	350	357	GDYPFSMR	33
984.515	984.473	-0.0417	-42	527	534	YGIVYVDR	57
988.386	988.367	-0.0192	-19	143	150	EMGMDAYR		Oxidation (M)[2]
999.51	999.49	-0.0208	-21	165	174	EGGINPDGIK
1004.38	1004.35	-0.0348	-35	143	150	EMGMDAYR		Oxidation (M)[2,4]
1094.57	1094.52	-0.0421	-38	310	319	IGLAFDVMGR	27	Oxidation (M)[8]
1101.47	1101.43	-0.0398	-36	228	236	VCFDNFGDK		Carbamidomethyl (C)[2]
1126.58	1126.54	-0.0363	-32	320	329	VPYGTSFLDK
1328.63	1328.61	-0.024	-18	228	238	VCFDNFGDKVK		Carbamidomethyl (C)[2]
1335.65	1335.63	-0.0194	-15	217	227	SIVEDYTYFAK	62
1358.64	1358.63	-0.0169	-12	140	150	LLKEMGMDAYR		Oxidation (M)[5,7]
1651.75	1651.8	0.0462	28	470	483	ETPLPMEDALNDYK		Oxidation (M)[6]
1739.86	1739.87	0.0124	7	320	334	VPYGTSFLDKQAEER	142
1743.82	1743.87	0.0497	29	527	540	YGIVYVDRNNNCTR		Carbamidomethyl (C)[12]
1807.85	1807.86	0.0108	6	470	484	ETPLPMEDALNDYKR	66	Oxidation (M)[6]
1838.87	1838.89	0.0188	10	375	390	LAGSYNMLGLNYYTSR		Oxidation (M)[7]
1942.97	1943.01	0.0414	21	58	75	VGSQNGVQMLSPSEIPQR		Oxidation (M)[9]
2000.9	2000.92	0.0169	8	118	135	ILDGSNSDIGANSYHMYK		Oxidation (M)[16]
2066.01	2066.04	0.0278	13	451	469	YGNPPIYITENGIGDVDTK
2308.15	2308.19	0.0486	21	449	469	NKYGNPPIYITENGIGDVDTK
Gel Idx/Pos	84
Protein Name	Accession No.	Protein MW	Protein PI	Pep. Count	Protein Score	Protein Score C. I. %	Total Ion Score	Total Ion Score C. I. %
unnamed protein product [Zea mays]	gi|257333572	64533.6	6.13	23	557	100	358	100
Peptide Information
Calc. Mass	Obsrv. Mass	± da	± ppm	Start Seq.	End Seq.	Sequence	Ion Score	Modification
807.436	807.383	-0.053	-66	485	490	LDYIQR	41
892.467	892.428	-0.04	-45	151	157	FSISWPR	40
936.53	936.48	-0.0499	-53	362	368	ERLPFFK
963.537	963.495	-0.0419	-43	484	490	RLDYIQR
972.424	972.386	-0.0385	-40	350	357	GDYPFSMR	44
984.515	984.484	-0.0309	-31	527	534	YGIVYVDR	59
999.51	999.482	-0.0287	-29	165	174	EGGINPDGIK
1004.38	1004.36	-0.0189	-19	143	150	EMGMDAYR		Oxidation (M)[2,4]
1094.57	1094.54	-0.0216	-20	310	319	IGLAFDVMGR	27	Oxidation (M)[8]
1101.47	1101.44	-0.0222	-20	228	236	VCFDNFGDK		Carbamidomethyl (C)[2]
1126.58	1126.56	-0.0178	-16	320	329	VPYGTSFLDK
1151.58	1151.59	0.0068	6	207	216	YGGFLDKSHK
1328.63	1328.62	-0.0065	-5	228	238	VCFDNFGDKVK		Carbamidomethyl (C)[2]
1335.65	1335.65	0.0044	3	217	227	SIVEDYTYFAK	62
1358.64	1358.65	0.0022	2	140	150	LLKEMGMDAYR		Oxidation (M)[5,7]
1739.86	1739.91	0.0482	28	320	334	VPYGTSFLDKQAEER
1743.82	1743.91	0.0836	48	527	540	YGIVYVDRNNNCTR		Carbamidomethyl (C)[12]
1807.85	1807.91	0.0528	29	470	484	ETPLPMEDALNDYKR	56	Oxidation (M)[6]
1838.87	1838.93	0.053	29	375	390	LAGSYNMLGLNYYTSR		Oxidation (M)[7]
1921.78	1921.84	0.0582	30	103	117	GESNWDHFCHNHPER		Carbamidomethyl (C)[9]
1942.97	1943.03	0.0659	34	58	75	VGSQNGVQMLSPSEIPQR		Oxidation (M)[9]
2000.9	2001	0.096	48	118	135	ILDGSNSDIGANSYHMYK		Oxidation (M)[16]
2066.01	2066.07	0.0632	31	451	469	YGNPPIYITENGIGDVDTK
Gel Idx/Pos	85
Protein Name	Accession No.	Protein MW	Protein PI	Pep. Count	Protein Score	Protein Score C. I. %	Total Ion Score	Total Ion Score C. I. %
unknown [Zea mays]	gi|194699562	50961.1	5.17	21	709	100	515	100
Peptide Information
Calc. Mass	Obsrv. Mass	± da	± ppm	Start Seq.	End Seq.	Sequence	Ion Score	Modification
819.487	819.457	-0.0306	-37	307	312	FLWVVR	27
1087.61	1087.57	-0.0424	-39	421	430	DKESIAAVVR
1133.54	1133.47	-0.0661	-58	263	271	AACLEWLDR	60	Carbamidomethyl (C)[3]
1292.72	1292.66	-0.0585	-45	65	76	ALPPVDLSDLPR	87
1299.74	1299.68	-0.0583	-45	52	64	AFLASLPPSVAAR	59
1441.71	1441.65	-0.0561	-39	291	302	EQMHELALGLER	28	Oxidation (M)[3]
1467.78	1467.73	-0.0543	-37	276	290	SVVYVSFGSGGALPK
1488.78	1488.72	-0.0641	-43	401	415	LNAVMLSEGAGAAIR	12	Oxidation (M)[5]
1536.78	1536.74	-0.0421	-27	189	202	SNPSYAVMVNLAVR		Oxidation (M)[8]
1539.75	1539.73	-0.0217	-14	333	345	DPFAYLPEGFVER
1567.71	1567.66	-0.0508	-32	77	90	DAAIETLMTAECAR		Carbamidomethyl (C)[12], Oxidation (M)[8]
1585.79	1585.75	-0.0419	-26	263	275	AACLEWLDRQPAR		Carbamidomethyl (C)[3]
1667.84	1667.81	-0.0366	-22	332	345	KDPFAYLPEGFVER	78
1681.95	1681.91	-0.0392	-23	91	107	SLPAIAAVLAELGETAR
1737.91	1737.88	-0.0347	-20	34	51	GATATLITFASAASATQR	99
1894.01	1893.98	-0.0315	-17	33	51	RGATATLITFASAASATQR
2000.99	2000.97	-0.015	-7	108	125	LVAFVVDQFGMEAFNAAR		Oxidation (M)[11]
2044.09	2044.08	-0.014	-7	170	188	LPGCVPIPGPDIISPLQDR		Carbamidomethyl (C)[4]
2057.11	2057.07	-0.0345	-17	401	420	LNAVMLSEGAGAAIRLPETK		Oxidation (M)[5]
2189.95	2190	0.0508	23	313	332	SPSDDEGTLNGNYYDAESKK
2357.2	2357.2	0.0018	1	205	227	EAAAAILVNSFDAVEPEAAEALR
Gel Idx/Pos	86
Protein Name	Accession No.	Protein MW	Protein PI	Pep. Count	Protein Score	Protein Score C. I. %	Total Ion Score	Total Ion Score C. I. %
Sucrose-phosphatase 1;	gi|75172084	47583	5.48	18	634	100	485	100
Peptide Information
Calc. Mass	Obsrv. Mass	± da	± ppm	Start Seq.	End Seq.	Sequence	Ion Score	Modification
853.489	853.459	-0.0303	-36	261	268	LGPNISPR	49
868.463	868.42	-0.0436	-50	241	247	IIHSNER	32
917.505	917.501	-0.0042	-5	145	152	SVAERLDK
961.503	961.456	-0.0472	-49	289	295	FYVLYEK	36
965.495	965.429	-0.0658	-68	350	356	YRAWVDR
969.54	969.469	-0.071	-73	130	137	VSFFVDKK
981.504	981.448	-0.0564	-57	269	276	DLQFPYAK	45
1105.63	1105.56	-0.0673	-61	177	186	GQALAYLLEK
1291.69	1291.63	-0.0567	-44	277	288	EASFKPTDAVVK
1303.68	1303.72	0.0329	25	289	297	FYVLYEKWR
1352.61	1352.57	-0.0376	-28	371	381	FDLWESEGDVR	44
1362.71	1362.67	-0.0454	-33	119	129	LQPETEQRPHK	45
1385.74	1385.69	-0.0495	-36	248	260	CAAGIIQAIGHFK		Carbamidomethyl (C)[1]
1535.83	1535.79	-0.0415	-27	105	118	NIVVAETVSFSELK	57
1555.81	1555.77	-0.0375	-24	394	407	AESPEGFVLTHIQK	82
1566.79	1566.76	-0.0302	-19	357	370	LFITQTGSDSWVGR	20
1844.98	1844.97	-0.0091	-5	159	176	IIYSGGQDLDILPQGAGK	76
2864.36	2864.35	-0.0042	-1	10	33	LMIVSDLDHTMVDHHDEENLSLLR		Oxidation (M)[2,11]
Gel Idx/Pos	87
Protein Name	Accession No.	Protein MW	Protein PI	Pep. Count	Protein Score	Protein Score C. I. %	Total Ion Score	Total Ion Score C. I. %
cytosolic 3-phosphoglycerate kinase [Zea mays]	gi|28172915	31662.8	5.01	16	850	100	696	100
Peptide Information
Calc. Mass	Obsrv. Mass	± da	± ppm	Start Seq.	End Seq.	Sequence	Ion Score	Modification
809.415	809.428	0.0123	15	159	166	AQGYSVGK
1042.65	1042.59	-0.0603	-58	133	142	IGVIESLLAK
1072.65	1072.62	-0.0335	-31	1	9	YSLKPLVPR	61
1139.56	1139.59	0.031	27	233	242	TFNEALDTTK
1388.74	1388.67	-0.0723	-52	105	117	ELDYLVGAVANPK	81
1481.82	1481.74	-0.0803	-54	92	104	YLKPAVAGFLMQK		Oxidation (M)[11]
1539.9	1539.82	-0.0778	-51	188	202	GVSLLLPTDIVVADK
1573.84	1573.78	-0.0662	-42	277	293	GVTTIIGGGDSVAAVEK
1735.01	1734.95	-0.0566	-33	32	48	LAAALPEGGVLLLENVR	146
1769.86	1769.79	-0.0664	-38	243	257	TVIWNGPMGVFEFEK	46	Oxidation (M)[8]
1802.98	1802.82	-0.161	-89	143	158	VDILILGGGMIYTFYK
1917.04	1916.98	-0.0608	-32	167	183	SLVEEDKLELATSLIEK
1919.96	1919.91	-0.0557	-29	64	81	LASVADLYVNDAFGTAHR	123
2048.06	2048	-0.0581	-28	63	81	KLASVADLYVNDAFGTAHR	120
2298.13	2298.07	-0.0647	-28	211	232	IVPATAIPDDWMGLDVGPDATK	118	Oxidation (M)[12]
2449.18	2449.14	-0.044	-18	10	31	LSELLGVEVVMANDCIGEEVEK		Carbamidomethyl (C)[15], Oxidation (M)[11]
Gel Idx/Pos	88
Protein Name	Accession No.	Protein MW	Protein PI	Pep. Count	Protein Score	Protein Score C. I. %	Total Ion Score	Total Ion Score C. I. %
phosphoglycerate kinase isoform 3 [Zea mays]	gi|413935733	42469.8	5.65	23	988	100	750	100
Peptide Information
Calc. Mass	Obsrv. Mass	± da	± ppm	Start Seq.	End Seq.	Sequence	Ion Score	Modification
978.525	978.554	0.0289	30	332	341	FAAGTEAIAK
1042.65	1042.59	-0.0569	-55	207	216	IGVIESLLAK
1072.65	1072.62	-0.036	-34	75	83	YSLKPLVPR	59
1084.59	1084.49	-0.0979	-90	392	402	TLPGVLALDDA
1089.58	1089.55	-0.0254	-23	6	16	SVGTLGEADLK
1140.54	1140.49	-0.0542	-48	307	316	TFDEALDTTK
1190.74	1190.81	0.0761	64	59	69	VILASHLGRPK
1298.66	1298.61	-0.0474	-36	24	35	ADLNVPLDDAQK	57
1388.74	1388.69	-0.054	-39	179	191	ELDYLVGAVANPK	89
1481.82	1481.76	-0.0551	-37	166	178	YLKPAVAGFLMQK		Oxidation (M)[11]
1539.9	1539.86	-0.0355	-23	262	276	GVSLLLPTDIVVADK
1573.84	1573.81	-0.0295	-19	351	367	GVTTIIGGGDSVAAVEK
1735.01	1734.99	-0.0201	-12	106	122	LAAALPEGGVLLLENVR	143
1768.87	1768.83	-0.042	-24	317	331	TVIWNGPMGVFEFQK	44	Oxidation (M)[8]
1802.9	1802.85	-0.0443	-25	374	391	MSHISTGGGASLELLEGK		Oxidation (M)[1]
1917.04	1916.99	-0.0515	-27	241	257	SLVEEDKLELATSLIEK
1919.96	1919.94	-0.0163	-8	138	155	LASVADLYVNDAFGTAHR	140
1999.99	1999.98	-0.0092	-5	24	41	ADLNVPLDDAQKITDDTR	112
2048.06	2048.05	-0.0073	-4	137	155	KLASVADLYVNDAFGTAHR	106
2298.13	2298.13	0.0003	0	285	306	IVPATAIPDDWMGLDVGPDATK		Oxidation (M)[12]
2358.2	2358.2	-0.0014	-1	368	391	AGLADKMSHISTGGGASLELLEGK		Oxidation (M)[7]
2359.28	2359.23	-0.0407	-17	262	284	GVSLLLPTDIVVADKFAADAESK
2449.18	2449.19	0.0083	3	84	105	LSELLGVEVVMANDCIGE		Carbamidomethyl (C)[15], Oxidation (M)[11]
Gel Idx/Pos	89
Protein Name	Accession No.	Protein MW	Protein PI	Pep. Count	Protein Score	Protein Score C. I. %	Total Ion Score	Total Ion Score C. I. %
O-methyltransferase ZRP4 [Zea mays]	gi|413920184	39557.4	5.52	8	509	100	463	100
Peptide Information
Calc. Mass	Obsrv. Mass	± da	± ppm	Start Seq.	End Seq.	Sequence	Ion Score	Modification
803.444	803.381	-0.0628	-78	269	274	ILELCR		Carbamidomethyl (C)[5]
1016.43	1016.35	-0.0818	-80	202	209	SLTYCCGR	42	Carbamidomethyl (C)[5,6]
1041.57	1041.48	-0.0976	-94	114	122	YFVLGTVSR	62
1061.48	1061.39	-0.0846	-80	320	327	QRGEDDWR	24
1210.55	1210.48	-0.0704	-58	191	201	ECGADVFSGLR	86	Carbamidomethyl (C)[2]
1398.8	1398.74	-0.0606	-43	243	255	TITIPPAQAVMLK		Oxidation (M)[11]
1856.94	1856.91	-0.0281	-15	76	92	LLVTSGVFASSDDVQYR	115
1963.06	1963.03	-0.0302	-15	172	190	VVEEGVAAHDNLAIGTVIR	135
Gel Idx/Pos	90
Protein Name	Accession No.	Protein MW	Protein PI	Pep. Count	Protein Score	Protein Score C. I. %	Total Ion Score	Total Ion Score C. I. %
Alpha-1,4-glucan-protein synthase	gi|34588146	41690.8	5.75	21	715	100	513	100
Peptide Information
Calc. Mass	Obsrv. Mass	± da	± ppm	Start Seq.	End Seq.	Sequence	Ion Score	Modification
839.441	839.4	-0.0405	-48	159	165	GYPFSLR	46
989.541	989.466	-0.0758	-77	276	284	ASNPFVNLK
1007.43	1007.41	-0.0188	-19	95	102	CFGYMVSK		Carbamidomethyl (C)[1], Oxidation (M)[5]
1152.6	1152.56	-0.0392	-34	199	208	YVDAVMTIPK		Oxidation (M)[6]
1152.63	1152.56	-0.0723	-63	327	336	LGTIDPYFVK	51
1180.63	1180.57	-0.0664	-56	123	132	DINALEQHIK	63
1230.62	1230.59	-0.027	-22	315	324	CYIYLSGQVK		Carbamidomethyl (C)[1]
1240.67	1240.61	-0.0619	-50	255	265	VICDHLSLGVK		Carbamidomethyl (C)[3]
1283.72	1283.68	-0.036	-28	20	30	DELDIVIPTIR
1401.62	1401.63	0.0038	3	83	94	ASCISFKDSACR		Carbamidomethyl (C)[3,11]
1409.77	1409.72	-0.0468	-33	325	336	EKLGTIDPYFVK
1446.58	1446.53	-0.0507	-35	244	254	YDDMWAGWCVK		Carbamidomethyl (C)[9], Oxidation (M)[4]
1501.7	1501.66	-0.0367	-24	61	72	VPEGFDYELYNR	110
1622.74	1622.76	0.0188	12	105	117	YIYTIDDDCFVAK	61	Carbamidomethyl (C)[9]
1664.86	1664.82	-0.0426	-26	118	132	DPSGKDINALEQHIK
1761.78	1761.75	-0.0278	-16	209	223	GTLFPMCGMNLAFDR		Carbamidomethyl (C)[7], Oxidation (M)[6,9]
1843.92	1843.9	-0.0192	-10	58	72	TIKVPEGFDYELYNR	123
2106.97	2106.95	-0.0142	-7	105	122	YIYTIDDDCFVAKDPSGK		Carbamidomethyl (C)[9]
2113.99	2113.99	0.0012	1	61	77	VPEGFDYELYNRNDINR	43
2140.02	2140.01	-0.0135	-6	224	243	DLIGPAMYFGLMGDGQPIGR	19	Oxidation (M)[7,12]
3057.58	3057.65	0.0723	24	166	193	EGAHTAVSHGLWLNIPDYDAPTQLVKPK
Gel Idx/Pos	91
Protein Name	Accession No.	Protein MW	Protein PI	Pep. Count	Protein Score	Protein Score C. I. %	Total Ion Score	Total Ion Score C. I. %
retrotransposon protein Ty1-copia subclass [Zea mays]	gi|413922095	28923.7	6.31	8	253	100	198	100
Peptide Information
Calc. Mass	Obsrv. Mass	± da	± ppm	Start Seq.	End Seq.	Sequence	Ion Score	Modification
1006.5	1006.42	-0.0836	-83	217	224	HEVPYYAK	26
1291.64	1291.57	-0.0689	-53	215	224	ERHEVPYYAK	29
1344.75	1344.67	-0.08	-59	128	140	AAEDAKPLFAALK
1354.74	1354.68	-0.056	-41	95	106	AGYFVVVPDFLK
1420.68	1420.64	-0.0352	-25	225	236	IFQGVEHGFACR	55	Carbamidomethyl (C)[11]
1472.85	1472.83	-0.0212	-14	128	141	AAEDAKPLFAALKK
1809.81	1809.8	-0.014	-8	169	184	AVCLSHPYSVTADDMK		Carbamidomethyl (C)[3], Oxidation (M)[15]
1820	1819.97	-0.0269	-15	70	86	AVVLASDVFGYEAPLLR	88
Gel Idx/Pos	92
Protein Name	Accession No.	Protein MW	Protein PI	Pep. Count	Protein Score	Protein Score C. I. %	Total Ion Score	Total Ion Score C. I. %
unnamed protein product [Zea mays]	gi|296515149	29489.9	5.76	16	779	100	616	100
Peptide Information
Calc. Mass	Obsrv. Mass	± da	± ppm	Start Seq.	End Seq.	Sequence	Ion Score	Modification
802.405	802.381	-0.0241	-30	86	93	AVDAAAER
802.442	802.381	-0.0605	-75	183	190	SVAAELGR	26
908.447	908.403	-0.0442	-49	116	123	TVDFAEAR	65
948.461	948.416	-0.0444	-47	38	45	LFMEHGAK		Oxidation (M)[3]
1064.55	1064.48	-0.0715	-67	116	124	TVDFAEARR
1543.83	1543.79	-0.0448	-29	125	138	VLDVNVHGVFLGMK	29	Oxidation (M)[13]
1583.91	1583.87	-0.0443	-28	21	37	VALVTGGATGIGEAIVR	152
1699.93	1699.9	-0.0353	-21	124	138	RVLDVNVHGVFLGMK		Oxidation (M)[14]
1709.85	1709.82	-0.0357	-21	94	110	FGALDVMVNNAGVTGTK		Oxidation (M)[7]
1715.84	1715.8	-0.0363	-21	46	60	VCIADIQDEAGQQLR	118	Carbamidomethyl (C)[2]
2270.12	2270.11	-0.0097	-4	259	279	YVSAVNLMVDGGFTAVNNNLR		Oxidation (M)[8]
2330.24	2330.22	-0.0127	-5	150	174	GSIVSLASVASAIGGTGPHVYTASK
2336.11	2336.1	-0.0097	-4	237	258	GVDAMPEDVAQAVLYLASDEAR	126	Oxidation (M)[5]
2481.24	2481.22	-0.0169	-7	195	217	VNCVSPYAVPTALSMPHLPQGAR	22	Carbamidomethyl (C)[3], Oxidation (M)[15]
2497.36	2497.26	-0.0964	-39	21	45	VALVTGGATGIGEAIVRLFMEHGAK
2682.14	2682.14	0.001	0	61	85	DALGGDAQGAMFVHCDVTSEEDVSR	76	Carbamidomethyl (C)[15], Oxidation (M)[11]
Gel Idx/Pos	93
Protein Name	Accession No.	Protein MW	Protein PI	Pep. Count	Protein Score	Protein Score C. I. %	Total Ion Score	Total Ion Score C. I. %
unnamed protein product [Zea mays]	gi|219746454	25750.4	5.52	10	282	100	202	100
Peptide Information
Calc. Mass	Obsrv. Mass	± da	± ppm	Start Seq.	End Seq.	Sequence	Ion Score	Modification
802.446	802.378	-0.0674	-84	215	220	LLEHYK
890.404	890.323	-0.081	-91	207	214	EVMPDAGR		Oxidation (M)[3]
1082.55	1082.48	-0.0724	-67	116	124	LFWSTTAEK	16
1114.52	1114.46	-0.0571	-51	100	108	FWAAYVDDK	16
1161.61	1161.55	-0.0596	-51	189	198	FPALTAWAER	73
1543.73	1543.68	-0.0466	-30	29	41	GLSYEFVEEDLSR	98
1552.75	1552.69	-0.0548	-35	100	111	FWAAYVDDKFYK
1671.82	1671.76	-0.0614	-37	29	42	GLSYEFVEEDLSRK
1733.89	1733.86	-0.0307	-18	199	214	FLAVDAVKEVMPDAGR		Oxidation (M)[11]
1830.97	1830.92	-0.055	-30	183	198	LLDEAKFPALTAWAER
Gel Idx/Pos	94
Protein Name	Accession No.	Protein MW	Protein PI	Pep. Count	Protein Score	Protein Score C. I. %	Total Ion Score	Total Ion Score C. I. %
glycine-rich protein 2b [Zea mays]	gi|413919640	20576.1	5.92	10	469	100	373	100
Peptide Information
Calc. Mass	Obsrv. Mass	± da	± ppm	Start Seq.	End Seq.	Sequence	Ion Score	Modification
1062.41	1062.34	-0.0665	-63	162	170	CGEEGHMAR		Carbamidomethyl (C)[1], Oxidation (M)[7]
1398.55	1398.53	-0.0124	-9	171	186	DCSQGGGYGGGGGGGR	102	Carbamidomethyl (C)[2]
1457.62	1457.6	-0.0148	-10	100	115	GYGGGGDRGYGGGGDR
1457.62	1457.6	-0.0148	-10	92	107	GGYGGGDRGYGGGGDR	9
1633.67	1633.68	0.0046	3	137	157	GYGGGGGYGGGYGGGGGGGGR	97
1753.7	1753.74	0.0375	21	187	201	GSECYNCGQEGHISR	19	Carbamidomethyl (C)[4,7]
1925.85	1925.88	0.034	18	45	63	SLNDGDAVEYTVGSGNDGR	148
2238.93	2239.1	0.1699	76	131	157	GYGGDRGYGGGGGYGGGYGGGGGGGGR
2305.13	2305.18	0.0533	23	66	91	ALDVTAPGGGPLAGGERPDGGNGGGR
2396.14	2396.21	0.0667	28	18	39	GFGFITPDDGSEDLFVHQSSIK
Gel Idx/Pos	95
Protein Name	Accession No.	Protein MW	Protein PI	Pep. Count	Protein Score	Protein Score C. I. %	Total Ion Score	Total Ion Score C. I. %
APx1-Cytosolic Ascorbate Peroxidase [Zea mays]	gi|414866238	27467.9	5.64	11	393	100	300	100
Peptide Information
Calc. Mass	Obsrv. Mass	± da	± ppm	Start Seq.	End Seq.	Sequence	Ion Score	Modification
963.475	963.434	-0.0412	-43	31	38	SCAPLMLR		Carbamidomethyl (C)[2], Oxidation (M)[6]
1249.62	1249.56	-0.0557	-45	120	130	EDKPQPPPEGR
1483.72	1483.68	-0.0392	-26	230	241	AFFDDYKEAHLK	54
1533.74	1533.7	-0.0414	-27	39	52	LAWHSAGTFDVSSR
1583.92	1583.88	-0.0332	-21	210	223	ALLSDPVFRPLVEK	49
1672.77	1672.76	-0.0118	-7	4	18	NYPTVSAEYSEAVDK
1841.99	1841.96	-0.026	-14	193	209	ELLSGDKEGLLQLPSDK
1858.95	1858.93	-0.0233	-13	62	79	HQSELAHGANAGLDIAVR	111
1871.9	1871.9	-0.0001	0	2	18	AKNYPTVSAEYSEAVDK
1899.91	1899.9	-0.0105	-6	4	20	NYPTVSAEYSEAVDKAR
2071.02	2071.03	0.0051	2	148	167	QMGLSDQDIVALSGGHTLGR	86	Oxidation (M)[2]
Gel Idx/Pos	96
Protein Name	Accession No.	Protein MW	Protein PI	Pep. Count	Protein Score	Protein Score C. I. %	Total Ion Score	Total Ion Score C. I. %
GDSL-motif lipase/hydrolase-like protein [Zea mays]	gi|195635735	41926.6	6.81	5	76	99.614	52	99.751
Peptide Information
Calc. Mass	Obsrv. Mass	± da	± ppm	Start Seq.	End Seq.	Sequence	Ion Score	Modification
1038.47	1038.42	-0.0499	-48	267	276	AVASSMPGMR		Oxidation (M)[6,9]
1781.97	1781.97	0.0032	2	221	237	RLGILDVPAIGCTPGSR	52	Carbamidomethyl (C)[12]
2242.93	2243.02	0.092	41	238	258	VPMANGGCNDAANSMAQNFNK		Carbamidomethyl (C)[8], Oxidation (M)[3,15]
2301.95	2301.97	0.019	8	329	346	DDYMFWDMLHPTQATNER		Oxidation (M)[4,8]
2589.27	2589.33	0.0686	26	277	299	YSIASTYNFVTDLMDSHLVAGLR		Oxidation (M)[14]
Gel Idx/Pos	97
Protein Name	Accession No.	Protein MW	Protein PI	Pep. Count	Protein Score	Protein Score C. I. %	Total Ion Score	Total Ion Score C. I. %
unnamed protein product [Zea mays]	gi|218319054	27952.1	5.47	11	509	100	415	100
Peptide Information
Calc. Mass	Obsrv. Mass	± da	± ppm	Start Seq.	End Seq.	Sequence	Ion Score	Modification
802.405	802.389	-0.0163	-20	70	77	AVDAAAER	32
824.499	824.417	-0.0821	-100	159	166	HAVVGLTK
921.442	921.388	-0.0549	-60	100	107	NVDFAEAR	65
948.461	948.402	-0.0585	-62	22	29	LFMEHGAK		Oxidation (M)[3]
1543.83	1543.83	0.0024	2	109	122	VLDVNVHGVFLGMK		Oxidation (M)[13]
1583.91	1583.92	0.0059	4	5	21	VALVTGGATGIGEAIVR	148
1693.86	1693.86	0.0025	1	78	94	FGALDVMVNNAGVTGTK
1699.93	1699.96	0.0288	17	108	122	RVLDVNVHGVFLGMK		Oxidation (M)[14]
1709.85	1709.88	0.0257	15	78	94	FGALDVMVNNAGVTGTK		Oxidation (M)[7]
1715.84	1715.85	0.0168	10	30	44	VCIADIQDEAGQQLR	97	Carbamidomethyl (C)[2]
2481.24	2481.38	0.1428	58	179	201	VNCVSPYAVPTALSMPHLPQGAR	7	Carbamidomethyl (C)[3], Oxidation (M)[15]
2682.14	2682.25	0.1126	42	45	69	DALGGDAQGAMFVHCDVTSEEDVSR	68	Carbamidomethyl (C)[15], Oxidation (M)[11]
Gel Idx/Pos	98
Protein Name	Accession No.	Protein MW	Protein PI	Pep. Count	Protein Score	Protein Score C. I. %	Total Ion Score	Total Ion Score C. I. %
legumin-like protein [Zea mays]	gi|195629806	38076.6	5.79	12	872	100	776	100
Peptide Information
Calc. Mass	Obsrv. Mass	± da	± ppm	Start Seq.	End Seq.	Sequence	Ion Score	Modification
1025.57	1025.6	0.022	21	261	270	VQVVGPDGVR	74
1028.57	1028.59	0.0205	20	223	232	EVGLGADLVR
1166.62	1166.64	0.022	19	175	186	ASSSPLPAPSPR	76
1233.7	1233.72	0.0194	16	276	286	VEGGFLFIVPR	95
1492.74	1492.75	0.01	7	348	360	RLDSEIFFAPPSN	96
1720.91	1720.94	0.0246	14	43	60	LSLAAGGLALPSYSDSAK	84
2077.1	2077.14	0.0422	20	61	80	VAYVLQGTGTCGIVLPEATK		Carbamidomethyl (C)[11]
2082.01	2082.05	0.0422	20	324	342	AISAEVLQASFNTTPEMEK	56	Oxidation (M)[17]
2152.07	2152.12	0.0488	23	189	209	EGVAINCLEAPLDVDIPGGGR		Carbamidomethyl (C)[7]
2324.19	2324.25	0.0586	25	152	174	AWDLPEADAAALVSSQPASGIVR	170
2423.2	2423.27	0.0703	29	187	209	DREGVAINCLEAPLDVDIPGGGR	126	Carbamidomethyl (C)[9]
2780.21	2780.33	0.1201	43	233	256	IDAHSMCSPGFSCDSAYQVTYIVR		Carbamidomethyl (C)[7,13], Oxidation (M)[6]
Gel Idx/Pos	99
Protein Name	Accession No.	Protein MW	Protein PI	Pep. Count	Protein Score	Protein Score C. I. %	Total Ion Score	Total Ion Score C. I. %
anthocyanidin 3-O-glucosyltransferase [Zea mays]	gi|413944345	52096.3	5.83	21	934	100	734	100
Peptide Information
Calc. Mass	Obsrv. Mass	± da	± ppm	Start Seq.	End Seq.	Sequence	Ion Score	Modification
830.463	830.418	-0.0449	-54	103	108	WEALRR
836.462	836.467	0.0042	5	40	47	VIAGFSSR
847.445	847.46	0.0147	17	402	409	VNAMAAVR		Oxidation (M)[4]
849.421	849.427	0.0052	6	212	218	QFIDNGR	46
923.462	923.483	0.0209	23	96	102	EDPFFLR	44
991.467	991.481	0.0141	14	470	477	NMHDFIAK		Oxidation (M)[2]
1010.49	1010.51	0.0166	16	460	469	AVAEGGTSYR	74
1111.59	1111.63	0.0442	40	287	296	SVVYVAFGNR	72
1230.64	1230.64	0.0078	6	356	365	GWVEQEELLK
1237.72	1237.72	0.0046	4	196	207	SALPPALLDVNK
1613.93	1613.97	0.0379	23	247	261	IVPGYPPVYTIGPLK	62
1684.85	1684.92	0.0695	41	267	282	AGDKPGDALLDEWLGK	91
1759.87	1759.91	0.0449	26	81	95	VDMHLLPLDASEFTR	53	Oxidation (M)[3]
1851.96	1852.03	0.0721	39	174	192	GGPEPGVIGDAVDIPGVFR	128
1856.07	1856.23	0.1659	89	244	261	GGKIVPGYPPVYTIGPLK
1893.87	1894	0.1298	69	330	346	EDDAELAEVLGDGYLER
1915.97	1916.05	0.0852	44	80	95	RVDMHLLPLDASEFTR		Oxidation (M)[4]
2093.14	2093.22	0.0817	39	172	192	LKGGPEPGVIGDAVDIPGVFR
2121.03	2121.23	0.1926	91	330	348	EDDAELAEVLGDGYLERVK
2139.14	2139.25	0.1006	47	223	243	ADGVLVNTFDAVEPAPLAALR	163
2264.07	2264.17	0.106	47	327	346	VDREDDAELAEVLGDGYLER
2357.09	2357.19	0.0913	39	410	430	AGIGAWAEHWSWDGEDTLVTR
Gel Idx/Pos	103
Protein Name	Accession No.	Protein MW	Protein PI	Pep. Count	Protein Score	Protein Score C. I. %	Total Ion Score	Total Ion Score C. I. %
unknown [Zea mays]	gi|194701170	38872.7	7.52	6	441	100	408	100
Peptide Information
Calc. Mass	Obsrv. Mass	± da	± ppm	Start Seq.	End Seq.	Sequence	Ion Score	Modification
945.515	945.464	-0.0513	-54	270	278	VAAVAPFDR	68
1087.56	1087.5	-0.0531	-49	152	161	VALCLPSDGR	50	Carbamidomethyl (C)[4]
1500.78	1500.74	-0.0445	-30	148	161	VADKVALCLPSDGR	65	Carbamidomethyl (C)[8]
1724.79	1724.76	-0.0254	-15	254	269	AFDAAAAGPNFPWMSR	36	Oxidation (M)[14]
2379.2	2379.18	-0.0159	-7	162	185	STSGDSVGVAIFGGGPLFFVPPDR
2647.42	2647.44	0.0222	8	116	144	LPAGAGAVGVAGLAPSSSSQQSLPAQVAR	162
Gel Idx/Pos	104
Protein Name	Accession No.	Protein MW	Protein PI	Pep. Count	Protein Score	Protein Score C. I. %	Total Ion Score	Total Ion Score C. I. %
6-phosphogluconate dehydrogenase isoenzyme B	gi|413942605	53102.9	5.93	24	638	100	399	100
Peptide Information
Calc. Mass	Obsrv. Mass	± da	± ppm	Start Seq.	End Seq.	Sequence	Ion Score	Modification
1947.96	1947.97	0.0127	7	48	65	AEGNLPVYGFHDPASFVK	63
2147.09	2147.13	0.0345	16	46	65	AKAEGNLPVYGFHDPASFVK
929.505	929.443	-0.0625	-67	321	328	AQLVEDVR
2736.33	2736.38	0.054	20	383	406	AYDRNPGLASLLVDPEFAQEIMDR		Oxidation (M)[22]
1380.77	1380.74	-0.0312	-23	440	451	DRLPANLVQAQR	72
1258.55	1258.51	-0.0362	-29	452	461	DYFGAHTYER	71
1064.57	1064.52	-0.0527	-50	292	300	FLSGLKDER	49
1052.55	1052.5	-0.0519	-49	26	34	GFPISVYNR	42
1681.82	1681.82	-0.0062	-4	122	138	GLLYLGMGVSGGEEGAR	49	Oxidation (M)[7]
1185.64	1185.59	-0.0462	-39	354	364	GWGLNLGELAR
1413.69	1413.67	-0.0207	-15	336	347	ICSYAQGMNIIK		Carbamidomethyl (C)[2], Oxidation (M)[8]
1612.82	1612.69	-0.1255	-78	336	349	ICSYAQGMNIIKAK		Carbamidomethyl (C)[2], Oxidation (M)[8]
1676.78	1676.77	-0.0077	-5	306	320	IFQGDYYSTGSPVDK
2587.27	2587.34	0.0715	28	306	328	IFQGDYYSTGSPVDKAQLVEDVR
2012.12	2012.1	-0.0159	-8	6	25	IGLAGLAVMGQNLALNIAEK		Oxidation (M)[9]
1109.64	1109.59	-0.051	-46	442	451	LPANLVQAQR
1831.9	1831.89	-0.0026	-1	213	227	LTNSELHQVFSEWNK
2557.19	2557.28	0.0879	34	187	208	MVHNGIEYGDMQLISEAYDVLK		Oxidation (M)[1,11]
2231.1	2231.13	0.0279	13	387	406	NPGLASLLVDPEFAQEIMDR		Oxidation (M)[18]
1263.65	1263.66	0.0067	5	35	45	TTSKVDETVQR
1761.88	1761.89	0.0081	5	162	178	VAAQVPDSGPCVTYIGK		Carbamidomethyl (C)[11]
846.432	846.369	-0.0625	-74	39	45	VDETVQR
1596.72	1596.71	-0.0088	-6	462	474	VDMPGSFHTEWFK	46	98.664
2443.25	2443.29	0.0435	18	269	291	WTVQQAAELSVAAPTIEASLDSR
978.551	978.503	-0.0473	-48	154	161	YVEDIVLK
Gel Idx/Pos	105
Protein Name	Accession No.	Protein MW	Protein PI	Pep. Count	Protein Score	Protein Score C. I. %	Total Ion Score	Total Ion Score C. I. %
GDP-mannose 3,5-epimerase 1 [Zea mays]	gi|414871407	43337.3	5.99	17	405	100	275	100
Peptide Information
Calc. Mass	Obsrv. Mass	± da	± ppm	Start Seq.	End Seq.	Sequence	Ion Score	Modification
896.393	896.314	-0.0786	-88	192	198	DFGIECR	37	Carbamidomethyl (C)[6]
904.473	904.407	-0.0661	-73	308	315	NSDNTLIK
919.471	919.396	-0.0744	-81	318	325	LGWAPTMK		Oxidation (M)[7]
1035.48	1035.43	-0.0443	-43	22	29	EPYWPSEK
1049.52	1049.47	-0.0494	-47	217	225	EKAPAAFCR		Carbamidomethyl (C)[8]
1296.64	1296.62	-0.0253	-20	346	358	TQGVDIAAYGSSK
1355.6	1355.57	-0.0342	-25	234	244	FEMWGDGLQTR	22	Oxidation (M)[3]
1432.69	1432.64	-0.0433	-30	51	62	NEGHYIIASDWK
1454.83	1454.81	-0.0271	-19	359	372	VVSTQAPVQLGSLR	75
1549.9	1549.85	-0.0499	-32	292	305	KLPIHHIPGPEGVR
1556.85	1556.84	-0.01	-6	32	47	ISITGAGGFIGSHIAR	23
1671.8	1671.8	-0.0086	-5	245	258	SFTFIDECVEGVLR	56	Carbamidomethyl (C)[8]
1729.79	1729.83	0.0392	23	140	153	FFYASSACIYPEFK		Carbamidomethyl (C)[8]
1765.83	1765.83	-0.0026	-1	7	21	TVTAYGEYTYAELER
1897.05	1896.89	-0.1615	-85	359	377	VVSTQAPVQLGSLRAADGK
1905.85	1905.9	0.0519	27	163	179	ESDAWPAEPQDAYGLEK	47
2782.29	2782.35	0.0572	21	7	29	TVTAYGEYTYAELEREPYWPSEK
Gel Idx/Pos	106
Protein Name	Accession No.	Protein MW	Protein PI	Pep. Count	Protein Score	Protein Score C. I. %	Total Ion Score	Total Ion Score C. I. %
ribulose-1,5-bisphosphate carboxylase/oxygenase large subunit	gi|11467200	53294.6	6.33	18	575	100	434	100
Peptide Information
Calc. Mass	Obsrv. Mass	± da	± ppm	Start Seq.	End Seq.	Sequence	Ion Score	Modification
1021.53	1021.43	-0.0989	-97	33	41	DTDILAAFR	67
1037.49	1037.41	-0.0828	-80	351	358	DDFIEKDR
1116.58	1116.48	-0.0996	-89	422	431	VALEACVQAR	41	Carbamidomethyl (C)[6]
1170.56	1170.54	-0.0139	-12	304	312	QKNHGMHFR		Oxidation (M)[6]
1187.66	1187.58	-0.0857	-72	286	295	DNGLLLHIHR	47
1247.61	1247.52	-0.0926	-74	218	227	FVFCAEAIYK	53	Carbamidomethyl (C)[4]
1257.68	1257.64	-0.0436	-35	436	446	DLAREGNEIIK
1275.73	1275.64	-0.0879	-69	340	350	EITLGFVDLLR	77
1407.67	1407.6	-0.0721	-51	22	32	LTYYTPEYETK	25
1451.62	1451.57	-0.0471	-32	202	213	DDENVNSQPFMR
1465.75	1465.67	-0.0802	-55	147	159	TFQGPPHGIQVER	98
1497.71	1497.65	-0.0587	-39	320	334	MSGGDHIHSGTVVGK		Oxidation (M)[1]
1534.74	1534.66	-0.077	-50	451	463	WSAELAAACEIWK		Carbamidomethyl (C)[9]
1708.88	1708.85	-0.0286	-17	147	161	TFQGPPHGIQVERDK
1810.81	1810.72	-0.0884	-49	237	252	GHYLNATAGTCEEMIK		Carbamidomethyl (C)[11], Oxidation (M)[14]
1966.91	1966.91	-0.0055	-3	237	253	GHYLNATAGTCEEMIKR		Carbamidomethyl (C)[11], Oxidation (M)[14]
2023.07	2023.09	0.0115	6	340	356	EITLGFVDLLRDDFIEK
2185.98	2185.96	-0.0244	-11	195	213	GGLDFTKDDENVNSQPFMR	27	Oxidation (M)[18]
Gel Idx/Pos	107
Protein Name	Accession No.	Protein MW	Protein PI	Pep. Count	Protein Score	Protein Score C. I. %	Total Ion Score	Total Ion Score C. I. %
cytokinin-O-glucosyltransferase 2 [Zea mays]	gi|195645942	53489.2	5.86	11	286	100	214	100
Peptide Information
Calc. Mass	Obsrv. Mass	± da	± ppm	Start Seq.	End Seq.	Sequence	Ion Score	Modification
907.434	907.373	-0.0612	-67	101	107	NCLEPFK		Carbamidomethyl (C)[2]
1022.44	1022.43	-0.0039	-4	93	100	AYHEAMER	15	Oxidation (M)[6]
1321.64	1321.56	-0.0834	-63	289	300	SSAMLGVLQEDR		Oxidation (M)[4]
1359.65	1359.59	-0.0619	-46	274	288	GAGDDTSVPAAGSVR	82
1411.71	1411.63	-0.082	-58	231	242	AVVLNTLYDMEK		Oxidation (M)[10]
1829.85	1829.79	-0.0572	-31	314	330	SVVYLSFGSHASMSDAR	19	Oxidation (M)[13]
1844.96	1844.89	-0.0753	-41	463	480	LAQVSAQPGGLSYNNIGR	99
2543.12	2543.07	-0.0505	-20	289	310	SSAMLGVLQEDRECMAWLDDGK		Carbamidomethyl (C)[14], Oxidation (M)[4,15]
2727.34	2727.25	-0.0891	-33	417	442	QVCTAWGIGAELPQEAGSDEVAALVR		Carbamidomethyl (C)[3]
2977.55	2977.43	-0.1208	-41	112	140	DLLLPPTGVPPVSCVVADTPMPFAAVAAR		Carbamidomethyl (C)[14], Oxidation (M)[21]
3467.61	3467.5	-0.1037	-30	57	89	QQQATGGDDALDPDEGFSVEVIPDGLSLEDPPR
Gel Idx/Pos	108
Protein Name	Accession No.	Protein MW	Protein PI	Pep. Count	Protein Score	Protein Score C. I. %	Total Ion Score	Total Ion Score C. I. %
hypothetical protein ZEAMMB73_919014 [Zea mays]	gi|414587991	42290.4	6.53	14	524	100	403	100
Peptide Information
Calc. Mass	Obsrv. Mass	± da	± ppm	Start Seq.	End Seq.	Sequence	Ion Score	Modification
978.525	978.452	-0.0736	-75	142	149	DTLFEVVR	55
1065.53	1065.44	-0.0969	-91	67	76	GDNGLYLSAR
1107.58	1107.48	-0.1005	-91	205	213	IYGVDYHLK
1234.59	1234.51	-0.0743	-60	162	171	NLGNNHICHR	28	Carbamidomethyl (C)[8]
1250.6	1250.51	-0.0903	-72	150	161	VGDDADAVYGLR	91
1332.66	1332.57	-0.0864	-65	178	189	ESCLNASIPSVR	91	Carbamidomethyl (C)[3]
1368.61	1368.52	-0.0906	-66	98	108	FTTYNYMIDGK	55	Oxidation (M)[7]
1524.72	1524.68	-0.0371	-24	98	109	FTTYNYMIDGKR		Oxidation (M)[7]
1736.85	1736.78	-0.0694	-40	62	76	HVCFKGDNGLYLSAR		Carbamidomethyl (C)[3]
2024.95	2024.89	-0.0534	-26	13	31	GHNIFDDGGFGEVHADPIK
2082.85	2082.77	-0.0759	-36	125	141	SPNWIWCDTDDTSTDNR		Carbamidomethyl (C)[7]
2238.95	2239.07	0.1216	54	124	141	RSPNWIWCDTDDTSTDNR		Carbamidomethyl (C)[8]
2375.09	2375.04	-0.0434	-18	77	97	MVEGYPYLQFASDDIGDPSVR	83	Oxidation (M)[1]
2771.36	2771.37	0.0083	3	13	37	GHNIFDDGGFGEVHADPIKVERPHK
2800.37	2800.37	-0.0005	0	320	344	ILATQGTCQVPFSYTQEDILTTGEK		Carbamidomethyl (C)[8]
Gel Idx/Pos	109
Protein Name	Accession No.	Protein MW	Protein PI	Pep. Count	Protein Score	Protein Score C. I. %	Total Ion Score	Total Ion Score C. I. %
hypothetical protein ZEAMMB73_435161 [Zea mays]	gi|414870644	14648.4	5	5	158	100	115	100
Peptide Information
Calc. Mass	Obsrv. Mass	± da	± ppm	Start Seq.	End Seq.	Sequence	Ion Score	Modification
1212.61	1212.54	-0.0769	-63	91	100	DDQRAPHFVK
1246.7	1246.62	-0.0888	-71	16	26	VYITVQLPDAK	36
1444.76	1444.66	-0.0999	-69	53	65	LDLNDKVNVEASK
1602.91	1602.87	-0.0374	-23	13	26	IDKVYITVQLPDAK
2444.2	2444.16	-0.0383	-16	30	52	VNLDPDGVFTFSGSAGTNLYELK	79
Gel Idx/Pos	110
Protein Name	Accession No.	Protein MW	Protein PI	Pep. Count	Protein Score	Protein Score C. I. %	Total Ion Score	Total Ion Score C. I. %
secretory protein [Zea mays]	gi|414870957	24524.1	4.82	6	242	100	203	100
Peptide Information
Calc. Mass	Obsrv. Mass	± da	± ppm	Start Seq.	End Seq.	Sequence	Ion Score	Modification
1210.55	1210.47	-0.0825	-68	169	178	WDQGYDVTAR	72
1226.61	1226.52	-0.0821	-67	43	53	FDQAVGLDYAK	45
1308.66	1308.59	-0.067	-51	214	223	TVQQLWQDYK
1589.75	1589.69	-0.0557	-35	200	213	DGYTDDFFAQILGK
1695.8	1695.73	-0.0715	-42	153	168	AGYAPGHWVQPGQGDR	42
1864.88	1864.81	-0.0683	-37	198	213	MKDGYTDDFFAQILGK	44	Oxidation (M)[1]
Gel Idx/Pos	111
Protein Name	Accession No.	Protein MW	Protein PI	Pep. Count	Protein Score	Protein Score C. I. %	Total Ion Score	Total Ion Score C. I. %
peroxidase 39 isoform 2 [Zea mays]	gi|413934538	35814.3	7.59	14	654	100	538	100
Peptide Information
Calc. Mass	Obsrv. Mass	± da	± ppm	Start Seq.	End Seq.	Sequence	Ion Score	Modification
811.41	811.345	-0.0647	-80	97	103	GFGFIDR	53
848.411	848.341	-0.0696	-82	312	319	TGSEGEIR
870.447	870.494	0.0474	54	204	210	LYNFTGR
970.532	970.488	-0.0436	-45	88	96	DAAPNLTLR
1064.5	1064.45	-0.0596	-56	251	258	TFDLSYYR	56
1218.55	1218.47	-0.0739	-61	61	69	THFHDCFVR	59	Carbamidomethyl (C)[6]
1593.65	1593.57	-0.0812	-51	26	38	EGFYDYSCPQAEK		Carbamidomethyl (C)[8]
1597.88	1597.81	-0.0742	-46	46	60	AHIPHAPDVASTLLR	109
1607.83	1607.74	-0.0886	-55	265	280	GLFQSDAALITDAASK	35
1701.8	1701.72	-0.0791	-46	211	227	GGPDDADPSLDPLYAAK
1730.89	1730.8	-0.0828	-48	128	144	DSVGVIGGPFWSVPTGR	107
1762.92	1762.81	-0.1131	-64	88	103	DAAPNLTLRGFGFIDR
1778.82	1778.86	0.0379	21	70	87	GCDASVLLNATGGSEAEK		Carbamidomethyl (C)[2]
1787.88	1787.81	-0.0721	-40	111	127	ECPGVVSCADIVALAAR	121	Carbamidomethyl (C)[2,8]
Gel Idx/Pos	112
Protein Name	Accession No.	Protein MW	Protein PI	Pep. Count	Protein Score	Protein Score C. I. %	Total Ion Score	Total Ion Score C. I. %
elongation factor 1-delta 1 [Zea mays]	gi|414887577	24951.4	4.39	10	392	100	293	100
Peptide Information
Calc. Mass	Obsrv. Mass	± da	± ppm	Start Seq.	End Seq.	Sequence	Ion Score	Modification
945.577	945.628	0.0507	54	178	186	LVPVGYGIK
1022.55	1022.48	-0.0761	-74	17	24	LDEYLLTR	36
1117.55	1117.51	-0.0455	-41	25	34	SYITGYQASK
1150.65	1150.58	-0.0688	-60	16	24	KLDEYLLTR	72
1159.63	1159.6	-0.0361	-31	67	78	LSGITAEGQGVK
1270.67	1270.59	-0.075	-59	57	66	WFNHIDALVR	49
1421.71	1421.65	-0.0617	-43	165	177	SVQMEGLLWGASK	67	Oxidation (M)[4]
1658.79	1658.75	-0.0458	-28	35	50	DDLAVYTSFSAAPSSK	61
2064.98	2064.99	0.0063	3	141	158	SSVLLDVKPWDDETDMAK		Oxidation (M)[16]
2757.33	2757.28	-0.0463	-17	25	50	SYITGYQASKDDLAVYTSFSAAPSSK	8
2762.36	2762.33	-0.0285	-10	141	164	SSVLLDVKPWDDETDMAKLEEAVR		Oxidation (M)[16]
Gel Idx/Pos	113
Protein Name	Accession No.	Protein MW	Protein PI	Pep. Count	Protein Score	Protein Score C. I. %	Total Ion Score	Total Ion Score C. I. %
hypothetical protein ZEAMMB73_690514 [Zea mays]	gi|414587271	27760.2	5.07	16	542	100	376	100
Peptide Information
Calc. Mass	Obsrv. Mass	± da	± ppm	Start Seq.	End Seq.	Sequence	Ion Score	Modification
826.333	826.255	-0.0777	-94	59	66	SGGDDYGR	23
870.359	870.28	-0.0791	-91	27	34	SGTDDYGR
883.354	883.27	-0.0837	-95	76	84	SGGGDDYGR	21
912.406	912.327	-0.0788	-86	167	173	DDSEKYR
941.36	941.276	-0.0839	-89	42	50	SGGDDDYGR	39
980.491	980.41	-0.0808	-82	206	213	KDPEHAQR
1214.49	1214.42	-0.0697	-57	114	124	SGTTNDDEYGR	61
1435.56	1435.5	-0.0594	-41	13	26	SGAGDDYDSGYNSK
1464.57	1464.52	-0.0537	-37	244	257	DAAEDAGEEEESGR	90
1575.64	1575.62	-0.0193	-12	51	66	SGGDGYGRSGGDDYGR
1575.67	1575.62	-0.0443	-28	27	41	SGTDDYGRGEGGYNK	56
1617.69	1617.75	0.0585	36	85	101	SGGDDYGRGTGGGGYNK
1620.67	1620.63	-0.043	-27	244	258	DAAEDAGEEEESGRR
1792.75	1792.73	-0.0179	-10	241	257	EAKDAAEDAGEEEESGR
2021.97	2021.95	-0.0222	-11	183	201	EHLGEMGALAAGAFALYER		Oxidation (M)[6]
2249.97	2249.95	-0.0198	-9	125	150	GTGGGYGSKPSGDDAYAGGGGGGYGK	89
Gel Idx/Pos	114
Protein Name	Accession No.	Protein MW	Protein PI	Pep. Count	Protein Score	Protein Score C. I. %	Total Ion Score	Total Ion Score C. I. %
hypothetical protein ZEAMMB73_690514 [Zea mays]	gi|414587271	27760.2	5.07	11	425	100	335	100
Peptide Information
Calc. Mass	Obsrv. Mass	± da	± ppm	Start Seq.	End Seq.	Sequence	Ion Score	Modification
852.396	852.327	-0.0688	-81	207	213	DPEHAQR
941.36	941.267	-0.0927	-98	42	50	SGGDDDYGR	50
980.491	980.405	-0.0858	-88	206	213	KDPEHAQR
1214.49	1214.43	-0.0662	-55	114	124	SGTTNDDEYGR	71
1304.51	1304.45	-0.0614	-47	102	113	SGNDGYDSGYNR	86
1435.56	1435.51	-0.0548	-38	13	26	SGAGDDYDSGYNSK	52
1575.64	1575.63	-0.015	-10	51	66	SGGDGYGRSGGDDYGR
1575.67	1575.63	-0.04	-25	27	41	SGTDDYGRGEGGYNK	77
2021.97	2021.96	-0.0188	-9	183	201	EHLGEMGALAAGAFALYER		Oxidation (M)[6]
2287.13	2287.09	-0.0403	-18	181	201	HKEHLGEMGALAAGAFALYER		Oxidation (M)[8]
2449.19	2449.18	-0.0081	-3	216	239	IEEGVAAVAALGSGGFAFHEHHDK
Gel Idx/Pos	115
Protein Name	Accession No.	Protein MW	Protein PI	Pep. Count	Protein Score	Protein Score C. I. %	Total Ion Score	Total Ion Score C. I. %
peroxidase 39 isoform 2 [Zea mays]	gi|413934538	35814.3	7.59	15	663	100	531	100
Peptide Information
Calc. Mass	Obsrv. Mass	± da	± ppm	Start Seq.	End Seq.	Sequence	Ion Score	Modification
811.41	811.356	-0.054	-67	97	103	GFGFIDR	51
848.411	848.396	-0.0145	-17	312	319	TGSEGEIR
870.447	870.489	0.0418	48	204	210	LYNFTGR
976.506	976.533	0.0272	28	312	320	TGSEGEIRK
1064.5	1064.44	-0.0616	-58	251	258	TFDLSYYR	53
1218.55	1218.5	-0.0522	-43	61	69	THFHDCFVR	56	Carbamidomethyl (C)[6]
1593.65	1593.6	-0.0557	-35	26	38	EGFYDYSCPQAEK	58	Carbamidomethyl (C)[8]
1597.88	1597.83	-0.0547	-34	46	60	AHIPHAPDVASTLLR
1607.83	1607.76	-0.0627	-39	265	280	GLFQSDAALITDAASK	12
1701.8	1701.74	-0.0534	-31	211	227	GGPDDADPSLDPLYAAK	63
1730.89	1730.84	-0.0492	-28	128	144	DSVGVIGGPFWSVPTGR	122
1762.92	1762.82	-0.1026	-58	88	103	DAAPNLTLRGFGFIDR
1778.82	1778.84	0.0203	11	70	87	GCDASVLLNATGGSEAEK		Carbamidomethyl (C)[2]
1787.88	1787.83	-0.0432	-24	111	127	ECPGVVSCADIVALAAR	116	Carbamidomethyl (C)[2,8]
2342.22	2342.17	-0.0537	-23	106	127	ALLEKECPGVVSCADIVALAAR		Carbamidomethyl (C)[7,13]
Gel Idx/Pos	116
Protein Name	Accession No.	Protein MW	Protein PI	Pep. Count	Protein Score	Protein Score C. I. %	Total Ion Score	Total Ion Score C. I. %
hypothetical protein [Zea mays]	gi|195620226	17568	5.51	10	514	100	438	100
Peptide Information
Calc. Mass	Obsrv. Mass	± da	± ppm	Start Seq.	End Seq.	Sequence	Ion Score	Modification
828.44	828.334	-0.1057	-128	91	98	MHGLAGVK		Oxidation (M)[1]
866.415	866.296	-0.1199	-138	75	80	QVWYDR	38
965.469	965.393	-0.0757	-78	45	52	LDEVGYNR
965.52	965.393	-0.1274	-132	53	60	STGFVWLR	42
1104.57	1104.44	-0.1237	-112	81	90	EVTAFVEPGR	80
1132.48	1132.46	-0.0114	-10	150	161	EEAEDAAAAAAN
1387.73	1387.6	-0.1341	-97	61	74	QAAGLTHTFGSIGK	80
1579.73	1579.6	-0.1263	-80	11	24	SGAEVHVGHELCER	106	Carbamidomethyl (C)[12]
1998.99	1998.86	-0.1358	-68	131	149	AFPVTAFQLEPAAAEGDHK
3112.45	3112.28	-0.1712	-55	131	161	AFPVTAFQLEPAAAEGDHKEEAEDAAAAAAN	94
Gel Idx/Pos	117
Protein Name	Accession No.	Protein MW	Protein PI	Pep. Count	Protein Score	Protein Score C. I. %	Total Ion Score	Total Ion Score C. I. %
anthocyanidin 3-O-glucosyltransferase [Zea mays]	gi|413944345	52096.3	5.83	9	140	100	107	100
Peptide Information
Calc. Mass	Obsrv. Mass	± da	± ppm	Start Seq.	End Seq.	Sequence	Ion Score	Modification
830.463	830.377	-0.0865	-104	103	108	WEALRR
849.421	849.312	-0.1092	-129	212	218	QFIDNGR
923.462	923.35	-0.1124	-122	96	102	EDPFFLR	38
1111.59	1111.51	-0.0801	-72	287	296	SVVYVAFGNR	35
1613.93	1613.84	-0.0905	-56	247	261	IVPGYPPVYTIGPLK
1851.96	1851.84	-0.1229	-66	174	192	GGPEPGVIGDAVDIPGVFR	35
1915.97	1915.92	-0.0498	-26	80	95	RVDMHLLPLDASEFTR		Oxidation (M)[4]
2139.14	2139.04	-0.1054	-49	223	243	ADGVLVNTFDAVEPAPLAALR
2264.07	2263.91	-0.1577	-70	327	346	VDREDDAELAEVLGDGYLER
Gel Idx/Pos	118
Protein Name	Accession No.	Protein MW	Protein PI	Pep. Count	Protein Score	Protein Score C. I. %	Total Ion Score	Total Ion Score C. I. %
O-methyltransferase ZRP4 [Zea mays]	gi|413920184	39557.4	5.52	14	672	100	593	100
Peptide Information
Calc. Mass	Obsrv. Mass	± da	± ppm	Start Seq.	End Seq.	Sequence	Ion Score	Modification
803.444	803.349	-0.0952	-118	269	274	ILELCR		Carbamidomethyl (C)[5]
906.478	906.386	-0.0921	-102	235	242	VVEETTTK
920.395	920.362	-0.0333	-36	137	143	KEEDEDR
972.529	972.436	-0.0936	-96	227	234	CTVLNLPR	38	Carbamidomethyl (C)[1]
1002.51	1002.42	-0.0887	-88	164	171	LLDEELDR	47
1016.43	1016.34	-0.0905	-89	202	209	SLTYCCGR	41	Carbamidomethyl (C)[5,6]
1041.57	1041.49	-0.0871	-84	114	122	YFVLGTVSR	66
1061.48	1061.39	-0.0881	-83	320	327	QRGEDDWR
1210.55	1210.48	-0.0766	-63	191	201	ECGADVFSGLR	80	Carbamidomethyl (C)[2]
1398.8	1398.73	-0.0753	-54	243	255	TITIPPAQAVMLK		Oxidation (M)[11]
1442.73	1442.65	-0.0834	-58	22	33	HSLYYLTSMALK		Oxidation (M)[9]
1856.94	1856.87	-0.0708	-38	76	92	LLVTSGVFASSDDVQYR	144
1963.06	1962.99	-0.0726	-37	172	190	VVEEGVAAHDNLAIGTVIR	176
2186.16	2186.08	-0.0842	-39	144	163	QLPSPFEALHGVPLVHESTK
Gel Idx/Pos	119
Protein Name	Accession No.	Protein MW	Protein PI	Pep. Count	Protein Score	Protein Score C. I. %	Total Ion Score	Total Ion Score C. I. %
anthocyanidin 3-O-glucosyltransferase [Zea mays]	gi|413944348	52266.8	5.36	17	517	100	429	100
Peptide Information
Calc. Mass	Obsrv. Mass	± da	± ppm	Start Seq.	End Seq.	Sequence	Ion Score	Modification
1010.49	1010.41	-0.0837	-83	459	468	AVAEGGTSYR
1051.47	1051.41	-0.0656	-62	438	446	EVMSDEAVR		Oxidation (M)[3]
1085.52	1085.42	-0.0971	-89	296	304	CAVSHDQIR	35	Carbamidomethyl (C)[1]
1111.59	1111.49	-0.0971	-87	286	295	SVVYVAFGNR	45
1172.55	1172.5	-0.0503	-43	469	478	SMEEFISSVK		Oxidation (M)[2]
1172.63	1172.5	-0.1309	-112	355	364	AWVDQEALLK	31
1290.61	1290.52	-0.0928	-72	305	316	EIAAGLEASNCR	91	Carbamidomethyl (C)[11]
1294.73	1294.55	-0.1797	-139	204	214	LFTKQFIANGR
1354.74	1354.64	-0.1005	-74	78	89	VDLHLLPFDASK
1428.76	1428.67	-0.0868	-61	90	101	LPSNDRDPFVLR
1428.76	1428.67	-0.0868	-61	90	101	LPSNDRDPFVLR	52
1443.84	1443.77	-0.0775	-54	108	122	SAHLLGPLIAGAAPR	46
1510.84	1510.77	-0.0677	-45	77	89	RVDLHLLPFDASK
1601.77	1601.76	-0.0156	-10	469	483	SMEEFISSVKATVAS		Oxidation (M)[2]
1787.82	1787.74	-0.081	-45	172	188	AEQGSDIGDVDIPGVCR	131	Carbamidomethyl (C)[16]
1827.85	1827.77	-0.0768	-42	269	285	EEGSGSPVAWLDEQPAR
1915.92	1915.83	-0.0904	-47	171	188	KAEQGSDIGDVDIPGVCR		Carbamidomethyl (C)[17]
1964.14	1964.04	-0.1046	-53	123	141	VSAVITDVTLTSHVIPIAK
Gel Idx/Pos	120
Protein Name	Accession No.	Protein MW	Protein PI	Pep. Count	Protein Score	Protein Score C. I. %	Total Ion Score	Total Ion Score C. I. %
Sucrose-phosphatase 1;	gi|75172084	47583	5.48	17	436	100	341	100
Peptide Information
Calc. Mass	Obsrv. Mass	± da	± ppm	Start Seq.	End Seq.	Sequence	Ion Score	Modification
841.445	841.355	-0.0901	-107	130	136	VSFFVDK
853.489	853.417	-0.072	-84	261	268	LGPNISPR	50
868.463	868.41	-0.0539	-62	241	247	IIHSNER
961.503	961.42	-0.0827	-86	289	295	FYVLYEK	22
969.54	969.467	-0.0737	-76	130	137	VSFFVDKK
980.483	980.374	-0.1094	-112	1	9	MDKLSGSAR		Oxidation (M)[1]
981.504	981.449	-0.055	-56	269	276	DLQFPYAK	41
1019.52	1019.41	-0.106	-104	150	158	LDKCGLDAK		Carbamidomethyl (C)[4]
1105.63	1105.57	-0.0576	-52	177	186	GQALAYLLEK
1172.65	1172.48	-0.1754	-150	299	309	AEVPKSDSVIK
1291.69	1291.61	-0.0799	-62	277	288	EASFKPTDAVVK
1303.68	1303.67	-0.0131	-10	289	297	FYVLYEKWR
1352.61	1352.53	-0.0831	-61	371	381	FDLWESEGDVR	24
1362.71	1362.64	-0.0746	-55	119	129	LQPETEQRPHK	48
1535.83	1535.74	-0.0954	-62	105	118	NIVVAETVSFSELK
1555.81	1555.73	-0.0838	-54	394	407	AESPEGFVLTHIQK	84
1844.98	1844.88	-0.0982	-53	159	176	IIYSGGQDLDILPQGAGK	71
Gel Idx/Pos	121
Protein Name	Accession No.	Protein MW	Protein PI	Pep. Count	Protein Score	Protein Score C. I. %	Total Ion Score	Total Ion Score C. I. %
putative methionine synthase family protein isoform 1	gi|413933557	84907.5	5.83	15	435	100	385	100
Peptide Information
Calc. Mass	Obsrv. Mass	± da	± ppm	Start Seq.	End Seq.	Sequence	Ion Score	Modification
853.42	853.307	-0.1135	-133	130	136	FTYASHK
931.546	931.414	-0.1322	-142	469	476	EEISKVVK
1096.58	1096.46	-0.1146	-105	287	296	YLFAGVVDGR	81
1130.57	1130.46	-0.1044	-92	705	714	IPSTEEIADR	11
1373.7	1373.6	-0.1047	-76	389	400	SSPRVTNEEVQK
1456.75	1456.67	-0.0798	-55	577	588	FETCYQIALAIK		Carbamidomethyl (C)[4]
1486.77	1486.66	-0.1115	-75	705	717	IPSTEEIADRVEK	41
1583.74	1583.63	-0.1121	-71	373	387	DEVYFAANAAAQASR	60
1658.83	1658.72	-0.1109	-67	689	704	YGAGIGPGVYDIHSPR	88
1768.91	1768.79	-0.1264	-71	740	755	YTEVKPALTNMVSATK		Oxidation (M)[11]
1813.97	1813.86	-0.1088	-60	254	270	TLTSLSGVTAYGFDLIR
1867.95	1867.9	-0.0557	-30	458	473	ITEDEYISAIKEEISK
1991.01	1990.9	-0.1128	-57	477	493	IQEELDIDVLVHGEPER
2152.08	2151.98	-0.0949	-44	367	387	ALAGQKDEVYFAANAAAQASR
2152.08	2151.98	-0.0949	-44	367	387	ALAGQKDEVYFAANAAA	105
2282.19	2282.08	-0.1096	-48	590	610	EVEDLEAAGIQVIQIDEAALR
Gel Idx/Pos	122
Protein Name	Accession No.	Protein MW	Protein PI	Pep. Count	Protein Score	Protein Score C. I. %	Total Ion Score	Total Ion Score C. I. %
anthocyanidin 3-O-glucosyltransferase [Zea mays]	gi|413944345	52096.3	5.83	17	411	100	322	100
Peptide Information
Calc. Mass	Obsrv. Mass	± da	± ppm	Start Seq.	End Seq.	Sequence	Ion Score	Modification
836.462	836.353	-0.1092	-131	40	47	VIAGFSSR
847.445	847.356	-0.089	-105	402	409	VNAMAAVR		Oxidation (M)[4]
849.421	849.316	-0.1058	-125	212	218	QFIDNGR
923.462	923.358	-0.1045	-113	96	102	EDPFFLR	42
991.467	991.372	-0.0943	-95	470	477	NMHDFIAK		Oxidation (M)[2]
1010.49	1010.39	-0.0993	-98	460	469	AVAEGGTSYR	21
1034.53	1034.44	-0.0911	-88	439	447	EVMADGKLR		Oxidation (M)[3]
1111.59	1111.49	-0.0998	-90	287	296	SVVYVAFGNR	34
1230.64	1230.52	-0.1204	-98	356	365	GWVEQEELLK
1237.72	1237.61	-0.1061	-86	196	207	SALPPALLDVNK
1613.93	1613.84	-0.09	-56	247	261	IVPGYPPVYTIGPLK	56
1684.85	1684.78	-0.0731	-43	267	282	AGDKPGDALLDEWLGK
1759.87	1759.78	-0.0903	-51	81	95	VDMHLLPLDASEFTR	0	Oxidation (M)[3]
1851.96	1851.86	-0.0965	-52	174	192	GGPEPGVIGDAVDIPGVFR	90
1915.97	1915.87	-0.1038	-54	80	95	RVDMHLLPLDASEFTR		Oxidation (M)[4]
2139.14	2139.04	-0.1008	-47	223	243	ADGVLVNTFDAVEPAPLAALR	78
2209.12	2209.08	-0.0464	-21	262	282	SHATKAGDKPGDALLDEWLGK
Gel Idx/Pos	123
Protein Name	Accession No.	Protein MW	Protein PI	Pep. Count	Protein Score	Protein Score C. I. %	Total Ion Score	Total Ion Score C. I. %
anthocyanidin 3-O-glucosyltransferase [Zea mays]	gi|413944345	52096.3	5.83	20	560	100	443	100
Peptide Information
Calc. Mass	Obsrv. Mass	± da	± ppm	Start Seq.	End Seq.	Sequence	Ion Score	Modification
836.462	836.352	-0.1109	-133	40	47	VIAGFSSR
847.445	847.334	-0.1114	-131	402	409	VNAMAAVR		Oxidation (M)[4]
849.421	849.318	-0.1031	-121	212	218	QFIDNGR
923.462	923.364	-0.0981	-106	96	102	EDPFFLR	48
991.467	991.369	-0.0976	-98	470	477	NMHDFIAK		Oxidation (M)[2]
1010.49	1010.39	-0.1045	-103	460	469	AVAEGGTSYR
1034.53	1034.4	-0.1251	-121	439	447	EVMADGKLR		Oxidation (M)[3]
1111.59	1111.5	-0.0939	-84	287	296	SVVYVAFGNR	57
1201.65	1201.55	-0.1067	-89	448	459	ASVAVAREEAAK
1230.64	1230.54	-0.094	-76	356	365	GWVEQEELLK
1237.72	1237.63	-0.0895	-72	196	207	SALPPALLDVNK
1613.93	1613.85	-0.0807	-50	247	261	IVPGYPPVYTIGPLK
1759.87	1759.78	-0.0898	-51	81	95	VDMHLLPLDASEFTR	40	Oxidation (M)[3]
1851.96	1851.87	-0.086	-46	174	192	GGPEPGVIGDAVDIPGVFR	114
1893.87	1893.78	-0.0931	-49	330	346	EDDAELAEVLGDGYLER
1915.97	1915.89	-0.0796	-42	80	95	RVDMHLLPLDASEFTR		Oxidation (M)[4]
2093.14	2093.04	-0.0962	-46	172	192	LKGGPEPGVIGDAVDIPGVFR
2121.03	2121.08	0.0461	22	330	348	EDDAELAEVLGDGYLERVK
2139.14	2139.05	-0.0947	-44	223	243	ADGVLVNTFDAVEPAPLAALR	183
2264.07	2263.99	-0.073	-32	327	346	VDREDDAELAEVLGDGYLER
Gel Idx/Pos	124
Protein Name	Accession No.	Protein MW	Protein PI	Pep. Count	Protein Score	Protein Score C. I. %	Total Ion Score	Total Ion Score C. I. %
putative oxidoreductase, aldo/keto reductase	gi|414589713	36998	6.07	11	457	100	395	100
Peptide Information
Calc. Mass	Obsrv. Mass	± da	± ppm	Start Seq.	End Seq.	Sequence	Ion Score	Modification
863.473	863.463	-0.0099	-11	166	173	AIGVSNFR	41
873.515	873.511	-0.0045	-5	249	256	TVAQVSLR
938.483	938.408	-0.075	-80	84	91	EEVFVTSK
1124.54	1124.42	-0.1134	-101	141	149	EDARPFDFK	38
1280.64	1280.53	-0.107	-84	140	149	REDARPFDFK	33
1290.71	1290.6	-0.1077	-83	42	53	DAVLAAIELGYR	79
1373.8	1373.64	-0.163	-119	161	173	LGLARAIGVSNFR	4
1409.59	1409.5	-0.094	-67	150	160	GVWQAMEECQR	18	Carbamidomethyl (C)[9], Oxidation (M)[6]
1424.76	1424.56	-0.1924	-135	257	268	WVFEQGVSFVVK
1485.82	1485.72	-0.0935	-63	231	244	NAVLESEVLAEIAK	55
2447.22	2447.12	-0.1045	-43	54	76	HFDTASLYGTEKPLGEGVAEAVR	132
Gel Idx/Pos	125
Protein Name	Accession No.	Protein MW	Protein PI	Pep. Count	Protein Score	Protein Score C. I. %	Total Ion Score	Total Ion Score C. I. %
unnamed protein product [Zea mays]	gi|218319054	27952.1	5.47	10	346	100	290	100
Peptide Information
Calc. Mass	Obsrv. Mass	± da	± ppm	Start Seq.	End Seq.	Sequence	Ion Score	Modification
802.405	802.359	-0.0468	-58	70	77	AVDAAAER
802.442	802.359	-0.0832	-104	167	174	SVAAELGR	27
921.442	921.334	-0.1083	-118	100	107	NVDFAEAR	60
948.461	948.345	-0.116	-122	22	29	LFMEHGAK		Oxidation (M)[3]
1543.83	1543.72	-0.1144	-74	109	122	VLDVNVHGVFLGMK		Oxidation (M)[13]
1583.91	1583.8	-0.1091	-69	5	21	VALVTGGATGIGEAIVR	106
1699.93	1699.79	-0.1419	-83	108	122	RVLDVNVHGVFLGMK		Oxidation (M)[14]
1709.85	1709.75	-0.107	-63	78	94	FGALDVMVNNAGVTGTK		Oxidation (M)[7]
1715.84	1715.73	-0.1096	-64	30	44	VCIADIQDEAGQQLR	99	Carbamidomethyl (C)[2]
2682.14	2682.07	-0.0754	-28	45	69	DALGGDAQGAMFVHCDVTSEEDVSR		Carbamidomethyl (C)[15], Oxidation (M)[11]
Gel Idx/Pos	126
Protein Name	Accession No.	Protein MW	Protein PI	Pep. Count	Protein Score	Protein Score C. I. %	Total Ion Score	Total Ion Score C. I. %
hypothetical protein ZEAMMB73_474117 [Zea mays]	gi|414584728	28283.2	5.83	9	269	100	217	100
Peptide Information
Calc. Mass	Obsrv. Mass	± da	± ppm	Start Seq.	End Seq.	Sequence	Ion Score	Modification
869.452	869.33	-0.1211	-139	120	126	GTFIEFR	22
1146.59	1146.48	-0.1167	-102	127	137	SGMINVSPIGR		Oxidation (M)[3]
1313.61	1313.55	-0.0664	-51	26	36	GVTPEMLEFMK		Oxidation (M)[6,10]
1415.61	1415.5	-0.1122	-79	215	226	GGNDYEIFESER	96
1494.83	1494.72	-0.1112	-74	40	54	QHVTVGVVGGSDLVK
1801.84	1801.73	-0.1178	-65	198	211	YLEEFQEIHFFGDK
1829.98	1829.85	-0.1213	-66	7	24	NAGVLALFDVDGTLTAPR	64
1844.86	1844.74	-0.1195	-65	227	243	TVGHTVTSPSDTAQQCR	35	Carbamidomethyl (C)[16]
2899.44	2899.32	-0.1113	-38	55	80	ITEQLGSTVITDYDYVFSENGLVAHK
Gel Idx/Pos	127
Protein Name	Accession No.	Protein MW	Protein PI	Pep. Count	Protein Score	Protein Score C. I. %	Total Ion Score	Total Ion Score C. I. %
glutathione S-transferase4 [Zea mays]	gi|414878829	23879.7	5.96	8	378	100	333	100
Peptide Information
Calc. Mass	Obsrv. Mass	± da	± ppm	Start Seq.	End Seq.	Sequence	Ion Score	Modification
873.504	873.398	-0.1056	-121	18	25	VATVLNEK
1118.68	1118.56	-0.1183	-106	182	192	AGLVAARPHVK
1285.69	1285.59	-0.0957	-74	143	153	VLDVYEAHLAR	81
1361.72	1361.62	-0.1079	-79	6	17	LYGMPLSPNVVR	50	Oxidation (M)[4]
1404.77	1404.65	-0.1191	-85	207	221	TVAAIPLPPPPSSSA
1665.83	1665.73	-0.1045	-63	79	95	YASEGTDLLPATASAAK	73
1770.99	1770.88	-0.11	-62	2	17	APLKLYGMPLSPNVVR		Oxidation (M)[8]
1811.95	1811.85	-0.1077	-59	26	42	GLDFEIVPVDLTTGAHK	130
Gel Idx/Pos	128
Protein Name	Accession No.	Protein MW	Protein PI	Pep. Count	Protein Score	Protein Score C. I. %	Total Ion Score	Total Ion Score C. I. %
hypothetical protein ZEAMMB73_561858 [Zea mays]	gi|414876731	33565.8	5.96	13	521	100	440	100
Peptide Information
Calc. Mass	Obsrv. Mass	± da	± ppm	Start Seq.	End Seq.	Sequence	Ion Score	Modification
1196.55	1196.47	-0.0826	-69	164	174	AGEDQYSLASR	43
1444.8	1444.7	-0.1069	-74	224	236	HSLGQSHPVLLTR	71
1499.69	1499.59	-0.0979	-65	183	194	TDRDDDAQHWIK	27
1673.91	1673.8	-0.1112	-66	202	216	VKDEEGYPAIVLVNK	69
1695.76	1695.77	0.0156	9	1	13	MEFPHHHHHHGHR
1884.87	1884.76	-0.1118	-59	237	252	HNPDSLDESVLWTESR	74
2048.91	2048.75	-0.1604	-78	285	301	DGTALVLWEWCEGDNQR		Carbamidomethyl (C)[11]
2115.17	2115.04	-0.1272	-60	217	236	ATGEALKHSLGQSHPVLLTR
2165.05	2164.92	-0.1231	-57	23	43	GPPPPVYGGYGQPPPPDPYGR	92
2321.15	2321.01	-0.1316	-57	22	43	RGPPPPVYGGYGQPPPPDPYGR	24
2363.09	2362.9	-0.189	-80	285	303	DGTALVLWEWCEGDNQRWK		Carbamidomethyl (C)[11]
2501.2	2501.07	-0.1253	-50	263	284	MVNNIYLNFDALHGDKDHGGVR	40	Oxidation (M)[1]
Gel Idx/Pos	129
Protein Name	Accession No.	Protein MW	Protein PI	Pep. Count	Protein Score	Protein Score C. I. %	Total Ion Score	Total Ion Score C. I. %
unknown [Zea mays]	gi|223950161	41693.3	6.32	11	306	100	255	100
Peptide Information
Calc. Mass	Obsrv. Mass	± da	± ppm	Start Seq.	End Seq.	Sequence	Ion Score	Modification
817.453	817.355	-0.0981	-120	191	199	TVGTVGAGR
825.487	825.407	-0.0798	-97	30	36	IVGVFYK
941.553	941.466	-0.0865	-92	274	282	GVIVVNNAR	37
953.582	953.475	-0.1072	-112	29	36	KIVGVFYK
1084.59	1084.51	-0.0747	-69	221	229	LQIDPELEK
1323.61	1323.58	-0.0316	-24	235	245	FEEDLDAMLPK		Oxidation (M)[8]
1408.71	1408.64	-0.0752	-53	356	367	GEDFPVQNYIVK	67
1501.79	1501.71	-0.0827	-55	246	258	CDVIVINTPLTEK	32	Carbamidomethyl (C)[1]
1582.87	1582.83	-0.0433	-27	221	234	LQIDPELEKEIGAK
1602.81	1602.74	-0.0632	-39	44	58	NPNFVGCVEGALGIR	62	Carbamidomethyl (C)[7]
2337.13	2337.1	-0.0291	-12	37	58	AGEYADKNPNFVGCVEGALGIR	57	Carbamidomethyl (C)[14]
Gel Idx/Pos	130
Protein Name	Accession No.	Protein MW	Protein PI	Pep. Count	Protein Score	Protein Score C. I. %	Total Ion Score	Total Ion Score C. I. %
unknown [Zea mays]	gi|194701170	38872.7	7.52	5	228	100	212	100
Peptide Information
Calc. Mass	Obsrv. Mass	± da	± ppm	Start Seq.	End Seq.	Sequence	Ion Score	Modification
945.515	945.42	-0.095	-100	270	278	VAAVAPFDR	62
1087.56	1087.47	-0.0867	-80	152	161	VALCLPSDGR	39	Carbamidomethyl (C)[4]
1724.79	1724.72	-0.0681	-39	254	269	AFDAAAAGPNFPWMSR		Oxidation (M)[14]
2379.2	2379.09	-0.1116	-47	162	185	STSGDSVGVAIFGGGPLFFVPPDR
2647.42	2647.33	-0.0862	-33	116	144	LPAGAGAVGVAGLAPSSSSQQSLPAQVAR	110
Gel Idx/Pos	132
Protein Name	Accession No.	Protein MW	Protein PI	Pep. Count	Protein Score	Protein Score C. I. %	Total Ion Score	Total Ion Score C. I. %
unknown [Zea mays]	gi|194700784	65656.1	6.31	16	103	100	59	99.957
Peptide Information
Calc. Mass	Obsrv. Mass	± da	± ppm	Start Seq.	End Seq.	Sequence	Ion Score	Modification
850.417	850.389	-0.0279	-33	9	17	GNAAFSAGR
997.502	997.521	0.0186	19	293	301	AAVYIEMGK		Oxidation (M)[7]
1069.59	1069.48	-0.1111	-104	465	473	KGAIQFFMK
1303.61	1303.52	-0.0884	-68	512	522	GEISQDELQER	8
1322.64	1322.54	-0.0956	-72	267	277	DFEAAIQHYTK
1342.65	1342.56	-0.0944	-70	346	356	DFDIAIETYQK
1359.67	1359.57	-0.0956	-70	543	553	QVLNDFQENPR	35
1374.69	1374.6	-0.089	-65	438	450	LGAMPEGLKDAEK		Oxidation (M)[4]
1441.65	1441.57	-0.0805	-56	379	389	ELEQQEYYDPK
1458.85	1458.63	-0.2183	-150	568	580	IQKLVSAGIVQMR		Oxidation (M)[12]
1482.69	1482.6	-0.0894	-60	169	181	NPSSISMYLSDPR	2	Oxidation (M)[7]
1566.81	1566.69	-0.114	-73	554	567	AAQEHLKNPGVMQK		Oxidation (M)[12]
1659.75	1659.65	-0.104	-63	152	164	AYLNEPDFMQMLR		Oxidation (M)[9,11]
1790.82	1790.78	-0.0441	-25	278	292	ALEHDDEDISYLTNR	17
2096.07	2095.98	-0.0839	-40	24	42	HFTDAIALAPGNHVLYSNR
2249.14	2248.9	-0.2429	-108	52	71	YSDALADAQKTVELKPDWAK
Gel Idx/Pos	134
Protein Name	Accession No.	Protein MW	Protein PI	Pep. Count	Protein Score	Protein Score C. I. %	Total Ion Score	Total Ion Score C. I. %
unknown [Zea mays]	gi|223950161	41693.3	6.32	14	273	100	198	100
Peptide Information
Calc. Mass	Obsrv. Mass	± da	± ppm	Start Seq.	End Seq.	Sequence	Ion Score	Modification
817.453	817.458	0.0053	6	191	199	TVGTVGAGR
825.487	825.525	0.0377	46	30	36	IVGVFYK
859.427	859.454	0.0275	32	20	28	AAHTSTGSK
897.425	897.43	0.005	6	261	267	GMFNKER		Oxidation (M)[2]
932.488	932.487	-0.0015	-2	2	9	AMWRAAAR
941.553	941.551	-0.0017	-2	274	282	GVIVVNNAR	42
1084.59	1084.59	0.0038	4	221	229	LQIDPELEK	13
1323.61	1323.62	0.0095	7	235	245	FEEDLDAMLPK	39	Oxidation (M)[8]
1408.71	1408.72	0.0095	7	356	367	GEDFPVQNYIVK	65
1501.79	1501.81	0.0145	10	246	258	CDVIVINTPLTEK	25	Carbamidomethyl (C)[1]
1602.81	1602.82	0.0094	6	44	58	NPNFVGCVEGALGIR	13	Carbamidomethyl (C)[7]
1689.85	1689.87	0.018	11	208	220	LKPFNCNLLYHDR		Carbamidomethyl (C)[6]
1875.89	1876	0.1094	58	59	74	GWLESQGHQYIVTDDK
2337.13	2337.14	0.0124	5	37	58	AGEYADKNPNFVGCVEGALGIR		Carbamidomethyl (C)[14]
Gel Idx/Pos	135
Protein Name	Accession No.	Protein MW	Protein PI	Pep. Count	Protein Score	Protein Score C. I. %	Total Ion Score	Total Ion Score C. I. %
hypothetical protein ZEAMMB73_690514 [Zea mays]	gi|414587271	27760.2	5.07	15	699	100	582	100
Peptide Information
Calc. Mass	Obsrv. Mass	± da	± ppm	Start Seq.	End Seq.	Sequence	Ion Score	Modification
810.374	810.3	-0.0738	-91	93	101	GTGGGGYNK
826.333	826.275	-0.0579	-70	59	66	SGGDDYGR	70
852.396	852.339	-0.0567	-67	207	213	DPEHAQR
870.359	870.291	-0.0677	-78	27	34	SGTDDYGR	30
883.354	883.29	-0.064	-72	76	84	SGGGDDYGR	47
941.36	941.295	-0.0642	-68	42	50	SGGDDDYGR	72
980.491	980.43	-0.0611	-62	206	213	KDPEHAQR	49
1214.49	1214.41	-0.0835	-69	114	124	SGTTNDDEYGR	86
1435.56	1435.47	-0.0929	-65	13	26	SGAGDDYDSGYNSK
1464.57	1464.48	-0.0911	-62	244	257	DAAEDAGEEEESGR	115
1513.62	1513.54	-0.0704	-47	151	166	QSGGGADEGGEYGSSR
1620.67	1620.62	-0.0524	-32	244	258	DAAEDAGEEEESGRR
2021.97	2021.89	-0.0874	-43	183	201	EHLGEMGALAAGAFALYER		Oxidation (M)[6]
2249.97	2249.87	-0.0999	-44	125	150	GTGGGYGSKPSGDDAYAGGGGGGYGK	114
2449.19	2449.06	-0.1277	-52	216	239	IEEGVAAVAALGSGGFAFHEHHDK
Gel Idx/Pos	136
Protein Name	Accession No.	Protein MW	Protein PI	Pep. Count	Protein Score	Protein Score C. I. %	Total Ion Score	Total Ion Score C. I. %
unknown [Zea mays]	gi|224029461	28955.8	5.08	9	195	100	149	100
Peptide Information
Calc. Mass	Obsrv. Mass	± da	± ppm	Start Seq.	End Seq.	Sequence	Ion Score	Modification
940.462	940.349	-0.1128	-120	35	42	YTAELSEK
977.432	977.339	-0.093	-95	93	100	DHVDSNYK
1013.53	1013.42	-0.1094	-108	101	109	LAYDGFLSK	42
1022.53	1022.41	-0.114	-111	192	200	DSPKPPPER	30
1408.64	1408.61	-0.0306	-22	1	16	MATGGAAPTASDAGSK		Oxidation (M)[1]
1649.81	1649.68	-0.1306	-79	66	79	LTEPPYLDSVDWSK
1661.92	1661.81	-0.1076	-65	48	64	GAFTAVLSGGSLIEALR	78
1762.95	1762.87	-0.0813	-46	19	34	LLIFDSEEDLAVSLAK
1777.9	1777.79	-0.1094	-62	65	79	KLTEPPYLDSVDWSK
Gel Idx/Pos	137
Protein Name	Accession No.	Protein MW	Protein PI	Pep. Count	Protein Score	Protein Score C. I. %	Total Ion Score	Total Ion Score C. I. %
betaine aldehyde dehydrogenase [Zea mays]	gi|50086699	55739.3	5.34	10	262	100	228	100
Peptide Information
Calc. Mass	Obsrv. Mass	± da	± ppm	Start Seq.	End Seq.	Sequence	Ion Score	Modification
1143.57	1143.58	0.0114	10	236	246	VAFTGSFETGK	27
1161.52	1161.56	0.0399	34	325	334	VSDPLEEGCR	38	Carbamidomethyl (C)[9]
1251.63	1251.57	-0.0624	-50	312	321	FNERMVAWAK
1271.66	1271.68	0.0162	13	236	247	VAFTGSFETGKK
1276.66	1276.65	-0.0124	-10	394	404	EEVFGPVLCVK	29	Carbamidomethyl (C)[9]
1305.67	1305.65	-0.0185	-14	335	346	LGPVVSEGQYEK	54
1461.75	1461.73	-0.0181	-12	267	279	SPIVVFDDVDIDK	42
1755.89	1755.88	-0.0142	-8	11	25	QLFVDGEWRPPAQGR
1836	1835.99	-0.0114	-6	356	373	SEGATILTGGVRPAHLEK	39
1929.05	1929.04	-0.0178	-9	248	266	IMAAAAPMVKPVTLELGGK		Oxidation (M)[2,8]
Gel Idx/Pos	138
Protein Name	Accession No.	Protein MW	Protein PI	Pep. Count	Protein Score	Protein Score C. I. %	Total Ion Score	Total Ion Score C. I. %
anthocyaninless1 [Zea mays]	gi|414881303	39100.8	5.48	15	957	100	865	100
Peptide Information
Calc. Mass	Obsrv. Mass	± da	± ppm	Start Seq.	End Seq.	Sequence	Ion Score	Modification
1020.58	1020.46	-0.1257	-123	30	38	LLQAGYTVR	78
1096.58	1096.46	-0.1229	-112	302	310	LQDLGFTFR	76
1166.55	1166.42	-0.123	-105	276	284	YPEYDVPQR	72
1224.67	1224.55	-0.1254	-102	301	310	KLQDLGFTFR	86
1281.56	1281.48	-0.0891	-70	163	172	MTGWMYFVSK		Oxidation (M)[1,5]
1297.61	1297.49	-0.1215	-94	313	323	TLEDMFDAAIR	57	Oxidation (M)[5]
1384.72	1384.6	-0.1179	-85	285	296	FPGIQDDLQPVR	76
1428.75	1428.62	-0.1329	-93	50	62	TKPLMDLPGATER
1437.68	1437.55	-0.1229	-85	274	284	DRYPEYDVPQR	62
1444.75	1444.62	-0.1263	-87	50	62	TKPLMDLPGATER		Oxidation (M)[5]
1530.72	1530.6	-0.1209	-79	68	81	ADLAEEGSFHDAIR	90
1622.84	1622.71	-0.125	-77	128	142	IVFTSSAGTVNLEER	139
1672.9	1672.78	-0.1262	-75	329	346	GLIPLATAAGGDGFASVR	129
1882.88	1882.75	-0.1343	-71	82	98	GCTGVFHVATPMDFLSK		Carbamidomethyl (C)[2], Oxidation (M)[12]
2045.99	2045.87	-0.1179	-58	256	273	YVCSSHDVTIHGLAAMLR		Carbamidomethyl (C)[3], Oxidation (M)[16]
2190.08	2189.99	-0.0857	-39	99	117	DPENEVIKPTVEGMISIMR		Oxidation (M)[14,18]
Gel Idx/Pos	139
Protein Name	Accession No.	Protein MW	Protein PI	Pep. Count	Protein Score	Protein Score C. I. %	Total Ion Score	Total Ion Score C. I. %
uncharacterized protein LOC100273624 [Zea mays]	gi|226496343	28169.5	6	7	187	100	156	100
Peptide Information
Calc. Mass	Obsrv. Mass	± da	± ppm	Start Seq.	End Seq.	Sequence	Ion Score	Modification
1206.55	1206.46	-0.0884	-73	47	56	SAADLEECRR		Carbamidomethyl (C)[8]
1206.56	1206.46	-0.0925	-77	181	190	SLAVEWACDR	46	Carbamidomethyl (C)[8]
1241.68	1241.57	-0.1113	-90	25	36	GIGQAVVEELAR	55
1254.67	1254.56	-0.113	-90	208	218	ELPAALVEQER	58
1475.74	1475.66	-0.0871	-59	181	192	SLAVEWACDRIR		Carbamidomethyl (C)[8]
1497.8	1497.64	-0.1587	-106	208	220	ELPAALVEQERSR
1623.75	1623.7	-0.05	-31	193	207	VNCVAPGVIMTDMGK		Carbamidomethyl (C)[3], Oxidation (M)[10,13]
Gel Idx/Pos	140
Protein Name	Accession No.	Protein MW	Protein PI	Pep. Count	Protein Score	Protein Score C. I. %	Total Ion Score	Total Ion Score C. I. %
APx2 - Cytosolic Ascorbate Peroxidase [Zea mays]	gi|195643366	27298.8	5.28	13	629	100	540	100
Peptide Information
Calc. Mass	Obsrv. Mass	± da	± ppm	Start Seq.	End Seq.	Sequence	Ion Score	Modification
911.429	911.313	-0.1159	-127	53	61	TGGPFGTMK		Oxidation (M)[8]
936.467	936.335	-0.132	-141	242	250	LSELGFAEA
990.486	990.379	-0.107	-108	31	38	NCAPLMLR	20	Carbamidomethyl (C)[2], Oxidation (M)[6]
1099.6	1099.51	-0.091	-83	200	209	EGLLQLPSDK
1223.6	1223.49	-0.1088	-89	120	130	QDKPEAPPEGR	63
1309.65	1309.54	-0.1098	-84	131	142	LPDATQGSDHLR	97
1312.64	1312.53	-0.109	-83	4	14	AYPTVNEDYLK
1539.81	1539.7	-0.1059	-69	2	14	VKAYPTVNEDYLK
1557.86	1557.76	-0.1067	-68	210	223	ALLSDPSFRPLVDK	61
1831.94	1831.83	-0.1142	-62	62	79	NPAEQAHGANAGLEIAIR	153
1856	1855.87	-0.1359	-73	193	209	ELLSGEKEGLLQLPSDK
2046.91	2046.78	-0.1281	-63	224	241	YAADEDAFFADYAEAHLK	98
2633.3	2633.14	-0.1545	-59	143	167	QVFSTQMGLSDQDIVALSGGHTLGR	48	Oxidation (M)[7]
Gel Idx/Pos	141
Protein Name	Accession No.	Protein MW	Protein PI	Pep. Count	Protein Score	Protein Score C. I. %	Total Ion Score	Total Ion Score C. I. %
hypothetical protein ZEAMMB73_953540 [Zea mays]	gi|413955418	21571.6	5.26	7	185	100	148	100
Peptide Information
Calc. Mass	Obsrv. Mass	± da	± ppm	Start Seq.	End Seq.	Sequence	Ion Score	Modification
831.493	831.47	-0.0234	-28	27	33	LESITIR
987.595	987.588	-0.0064	-6	26	33	RLESITIR	49
1227.57	1227.56	-0.0162	-13	169	179	EKDSGHQQNGK
1269.66	1269.65	-0.015	-12	37	46	VLDWIAFSYR
1550.66	1550.68	0.0194	13	182	194	SNQEENEDSKNEK
1640.86	1640.77	-0.0929	-57	34	46	WGKVLDWIAFSYR
1915.9	1915.9	0.0078	4	7	25	IGTWGGDGGSPCDITVAPR	99	Carbamidomethyl (C)[12]
Gel Idx/Pos	142
Protein Name	Accession No.	Protein MW	Protein PI	Pep. Count	Protein Score	Protein Score C. I. %	Total Ion Score	Total Ion Score C. I. %
unnamed protein product [Zea mays]	gi|257696214	39454.2	7.12	12	402	100	343	100
Peptide Information
Calc. Mass	Obsrv. Mass	± da	± ppm	Start Seq.	End Seq.	Sequence	Ion Score	Modification
905.404	905.322	-0.0817	-90	335	341	AFFDDYK	37
911.429	911.323	-0.1062	-117	158	166	TGGPFGTMK		Oxidation (M)[8]
963.475	963.486	0.0107	11	136	143	SCAPLMLR		Carbamidomethyl (C)[2], Oxidation (M)[6]
1249.62	1249.57	-0.0427	-34	225	235	EDKPQPPPEGR	57
1533.74	1533.84	0.1002	65	144	157	LAWHSAGTFDVSSR
1583.92	1583.82	-0.0946	-60	315	328	ALLSDPVFRPLVEK	59
1686.79	1686.68	-0.1072	-64	109	123	NYPTVSAEYSEAVEK
1841.99	1841.89	-0.0928	-50	298	314	ELLSGDKEGLLQLPSDK
1858.95	1858.87	-0.084	-45	167	184	HQSELAHGANAGLDIAVR	123
1863.88	1864.07	0.1945	104	17	31	SWMLFYGEDVSVKMR		Oxidation (M)[3]
2071.02	2070.97	-0.0528	-25	253	272	QMGLSDQDIVALSGGHTLGR	67	Oxidation (M)[2]
2369.18	2368.86	-0.3225	-136	71	91	LMSFMIKGMSNGTFPTLPQPR		Oxidation (M)[2]
Gel Idx/Pos	143
Protein Name	Accession No.	Protein MW	Protein PI	Pep. Count	Protein Score	Protein Score C. I. %	Total Ion Score	Total Ion Score C. I. %
unnamed protein product [Zea mays]	gi|257696214	39454.2	7.12	15	479	100	397	100
Peptide Information
Calc. Mass	Obsrv. Mass	± da	± ppm	Start Seq.	End Seq.	Sequence	Ion Score	Modification
905.404	905.375	-0.0285	-31	335	341	AFFDDYK	45
911.429	911.403	-0.0263	-29	158	166	TGGPFGTMK		Oxidation (M)[8]
917.549	917.415	-0.1336	-146	100	108	LSLLAAMAK
963.475	963.446	-0.0286	-30	136	143	SCAPLMLR		Carbamidomethyl (C)[2], Oxidation (M)[6]
1099.6	1099.58	-0.0172	-16	305	314	EGLLQLPSDK
1249.62	1249.61	-0.0071	-6	225	235	EDKPQPPPEGR	90
1533.74	1533.75	0.0021	1	144	157	LAWHSAGTFDVSSR
1553.92	1553.76	-0.1629	-105	1	14	MPLVGQIAKVLTQR
1583.92	1583.91	-0.0056	-4	315	328	ALLSDPVFRPLVEK	59
1686.79	1686.78	-0.0026	-2	109	123	NYPTVSAEYSEAVEK	98
1841.99	1841.99	0.0011	1	298	314	ELLSGDKEGLLQLPSDK
1858.95	1858.91	-0.0371	-20	167	184	HQSELAHGANAGLDIAVR
1863.88	1863.93	0.0576	31	17	31	SWMLFYGEDVSVKMR		Oxidation (M)[3]
2071.02	2071.03	0.0022	1	253	272	QMGLSDQDIVALSGGHTLGR	104	Oxidation (M)[2]
2280.06	2280.09	0.0278	12	278	297	SGFEGAWTTNPLVFDNSYFK
Gel Idx/Pos	145
Protein Name	Accession No.	Protein MW	Protein PI	Pep. Count	Protein Score	Protein Score C. I. %	Total Ion Score	Total Ion Score C. I. %
malate dehydrogenase, cytoplasmic [Zea mays]	gi|162464321	35909.3	5.77	16	574	100	470	100
Peptide Information
Calc. Mass	Obsrv. Mass	± da	± ppm	Start Seq.	End Seq.	Sequence	Ion Score	Modification
863.44	863.398	-0.0424	-49	152	158	NVTCLTR		Carbamidomethyl (C)[4]
873.479	873.413	-0.0655	-75	164	171	ALGQISER	52
974.527	974.454	-0.0727	-75	203	211	TSTGEKPVR	35
1001.56	1001.46	-0.1022	-102	172	180	LNVQVSDVK
1017.53	1017.45	-0.0783	-77	143	151	EFAPSIPEK
1362.73	1362.63	-0.1005	-74	56	67	MELVDAAFPLLK	34	Oxidation (M)[1]
1373.74	1373.65	-0.0904	-66	299	310	IVQGLPIDEFSR	97
1381.62	1381.5	-0.1122	-81	313	324	MDATAQELTEEK		Oxidation (M)[1]
1509.71	1509.66	-0.0459	-30	312	324	KMDATAQELTEEK		Oxidation (M)[2]
1554.73	1554.63	-0.0987	-63	112	126	SQASALEAHAAPNCK	60	Carbamidomethyl (C)[14]
1649.99	1649.89	-0.1	-61	127	142	VLVVANPANTNALILK	66
1679.78	1679.68	-0.0969	-58	241	256	FSSALSAASSACDHIR	126	Carbamidomethyl (C)[12]
1807.88	1807.79	-0.0865	-48	240	256	KFSSALSAASSACDHIR		Carbamidomethyl (C)[13]
2016.13	2016.04	-0.087	-43	8	27	VLVTGAAGQIGYALVPMIAR		Oxidation (M)[17]
2379.15	2379.04	-0.1059	-45	212	231	ELVSDDEWLNGEFITTVQQR
2466.22	2466.12	-0.096	-39	181	202	NVIIWGNHSSSQYPDVNHATVK
Gel Idx/Pos	146
Protein Name	Accession No.	Protein MW	Protein PI	Pep. Count	Protein Score	Protein Score C. I. %	Total Ion Score	Total Ion Score C. I. %
eukaryotic translation initiation factor 5A [Zea mays]	gi|162464130	17713.8	5.61	10	205	100	114	100
Peptide Information
Calc. Mass	Obsrv. Mass	± da	± ppm	Start Seq.	End Seq.	Sequence	Ion Score	Modification
1120.57	1120.47	-0.108	-96	20	29	TYPQQAGTVR	67
1248.67	1248.58	-0.0882	-71	20	30	TYPQQAGTVRK
1327.75	1327.65	-0.0927	-70	118	129	LPTDETLVAQIK	32
1420.7	1420.61	-0.091	-64	59	70	CHFVAIDIFNGK		Carbamidomethyl (C)[1]
1503.79	1503.68	-0.113	-75	38	50	NRPCKVVEVSTSK		Carbamidomethyl (C)[4]
1826.99	1826.87	-0.1117	-61	114	129	DDLRLPTDETLVAQIK
2102.01	2101.89	-0.1187	-56	72	89	LEDIVPSSHNCDIPHVNR	12	Carbamidomethyl (C)[11]
2107.04	2106.92	-0.1216	-58	137	155	DLVVTVQSAMGEEQICALK		Carbamidomethyl (C)[16], Oxidation (M)[10]
2230.1	2230	-0.1053	-47	71	89	KLEDIVPSSHNCDIPHVNR	3	Carbamidomethyl (C)[12]
2645.28	2645.17	-0.1089	-41	90	113	TEYQLIDISEDGFVSLLTSDGNTK
Gel Idx/Pos	147
Protein Name	Accession No.	Protein MW	Protein PI	Pep. Count	Protein Score	Protein Score C. I. %	Total Ion Score	Total Ion Score C. I. %
secretory protein [Zea mays]	gi|414870957	24524.1	4.82	7	333	100	298	100
Peptide Information
Calc. Mass	Obsrv. Mass	± da	± ppm	Start Seq.	End Seq.	Sequence	Ion Score	Modification
1210.55	1210.56	0.0133	11	169	178	WDQGYDVTAR	73
1226.61	1226.62	0.0103	8	43	53	FDQAVGLDYAK	51
1308.66	1308.67	0.0106	8	214	223	TVQQLWQDYK	37
1589.75	1589.77	0.0174	11	200	213	DGYTDDFFAQILGK	56
1695.8	1695.82	0.021	12	153	168	AGYAPGHWVQPGQGDR	80
1864.88	1864.9	0.0178	10	198	213	MKDGYTDDFFAQILGK		Oxidation (M)[1]
2495.18	2495.18	-0.0041	-2	54	75	QVLSDASTFIWNTFDQPSPADR
Gel Idx/Pos	148
Protein Name	Accession No.	Protein MW	Protein PI	Pep. Count	Protein Score	Protein Score C. I. %	Total Ion Score	Total Ion Score C. I. %
methionine adenosyltransferase [Zea mays]	gi|413950042	46391.5	6.03	17	884	100	782	100
Peptide Information
Calc. Mass	Obsrv. Mass	± da	± ppm	Start Seq.	End Seq.	Sequence	Ion Score	Modification
873.515	873.416	-0.0996	-114	320	328	SIVASGLAR
979.474	979.377	-0.0976	-100	393	401	TAAYGHFGR	73
995.516	995.423	-0.0924	-93	198	205	TQVTVEYR	37
1059.53	1059.43	-0.0943	-89	206	215	NEGGAMVPIR		Oxidation (M)[6]
1141.61	1141.52	-0.0897	-79	256	265	TIFHLNPSGR	51
1400.67	1400.59	-0.086	-61	186	197	NGTCPWLRPDGK		Carbamidomethyl (C)[4]
1453.75	1453.67	-0.0812	-56	266	280	FVIGGPHGDAGLTGR	94
1502.72	1502.64	-0.0835	-56	76	88	TNMVMVFGEITTK		Oxidation (M)[3,5]
1688.85	1688.77	-0.0826	-49	402	415	DDPDFTWEVVKPLK
1860.85	1860.77	-0.0806	-43	103	119	NIGFVSNDVGLDADHCK	128	Carbamidomethyl (C)[16]
1937.04	1936.96	-0.0771	-40	240	255	EHVIKPVIPEQYLDEK	112
2051.06	2051	-0.0615	-30	367	383	ENFDFRPGMIIINLDLK		Oxidation (M)[9]
2321.03	2320.96	-0.0632	-27	47	67	LCDQVSDAVLDACLAEDPDSK		Carbamidomethyl (C)[2,13]
2417.26	2417.17	-0.0915	-38	120	141	VLVNIEQQSPDIAQGVHGHFTK	122
2439.15	2439.18	0.031	13	25	46	KMAAVDTFLFTSESVNEGHPDK		Oxidation (M)[2]
2649.31	2649.25	-0.064	-24	393	415	TAAYGHFGRDDPDFTWEVVKPLK
2649.34	2649.25	-0.0911	-34	216	239	VHTVLISTQHDETVTNDEIAADLK	166
Gel Idx/Pos	149
Protein Name	Accession No.	Protein MW	Protein PI	Pep. Count	Protein Score	Protein Score C. I. %	Total Ion Score	Total Ion Score C. I. %
putative enolase family protein isoform 1 [Zea mays]	gi|414868220	48369.6	5.59	19	743	100	625	100
Peptide Information
Calc. Mass	Obsrv. Mass	± da	± ppm	Start Seq.	End Seq.	Sequence	Ion Score	Modification
806.452	806.344	-0.1081	-134	418	423	YNQLLR	36
978.504	978.399	-0.1057	-108	439	446	FRAPVEPY
979.409	979.299	-0.11	-112	103	109	NEWGWCK		Carbamidomethyl (C)[6]
1020.42	1020.35	-0.0712	-70	271	279	EENNDGSQK
1117.52	1117.42	-0.1043	-93	374	383	AGWGVMTSHR		Oxidation (M)[6]
1228.61	1228.51	-0.0998	-81	190	199	MGVEVYHHLK		Oxidation (M)[1]
1282.63	1282.51	-0.1204	-94	54	66	DGGSDYLGKGVSK
1533.82	1533.73	-0.0854	-56	424	438	IEEELGAIAVYAGAK	76
1551.86	1551.79	-0.07	-45	134	147	IPLYQHIANLAGNK
1565.9	1565.81	-0.0924	-59	67	82	AVNNVNSVIGPALIGK
1573.84	1573.75	-0.0899	-57	355	369	VNQIGSVTESIEAVK	85
1746.83	1746.76	-0.0657	-38	246	261	VVIGMDVAASEFYSDK		Oxidation (M)[5]
1790.93	1790.83	-0.0986	-55	36	53	AAVPSGASTGVYEALELR	113
1886.94	1886.86	-0.0757	-40	169	185	LAMQEFMILPTGAASFK		Oxidation (M)[3,7]
1970.89	1970.8	-0.0945	-48	18	35	GNPTVEVDVFCSDGTFARR	119	Carbamidomethyl (C)[11]
2251.05	2250.99	-0.0615	-27	83	102	DPTAQTEIDNFMVQQLDGTK
2267.05	2266.96	-0.0857	-38	83	102	DPTAQTEIDNFMVQQLDGTKGT2		Oxidation (M)[12]
2324.04	2323.96	-0.0862	-37	206	227	YGQDATNVGDEGGFAPNIQENK
2324.04	2323.96	-0.0862	-37	206	227	YGQDATNVGDEGGFAPNIQENKIQENK	114
2452.14	2452.03	-0.1092	-45	205	227	KYGQDATNVGDEGGFAPNIQENK
2557.28	2557.17	-0.1096	-43	316	338	MTEEIGEQVQIVGDDLLVTNPTR
2573.28	2573.18	-0.0916	-36	316	338	MTEEIGEQVQIVGDDLLVTNPTRTNPTR	85	Oxidation (M)[1]
Gel Idx/Pos	150
Protein Name	Accession No.	Protein MW	Protein PI	Pep. Count	Protein Score	Protein Score C. I. %	Total Ion Score	Total Ion Score C. I. %
O-methyltransferase ZRP4 [Zea mays]	gi|413920184	39557.4	5.52	16	797	100	696	100
Peptide Information
Calc. Mass	Obsrv. Mass	± da	± ppm	Start Seq.	End Seq.	Sequence	Ion Score	Modification
803.444	803.339	-0.1054	-131	269	274	ILELCR		Carbamidomethyl (C)[5]
972.529	972.42	-0.109	-112	227	234	CTVLNLPR	47	Carbamidomethyl (C)[1]
1002.51	1002.41	-0.0967	-96	164	171	LLDEELDR
1016.43	1016.33	-0.1007	-99	202	209	SLTYCCGR	54	Carbamidomethyl (C)[5,6]
1041.57	1041.47	-0.106	-102	114	122	YFVLGTVSR	63
1061.48	1061.37	-0.1025	-97	320	327	QRGEDDWR
1210.55	1210.45	-0.0991	-82	191	201	ECGADVFSGLR	98	Carbamidomethyl (C)[2]
1398.8	1398.71	-0.0961	-69	243	255	TITIPPAQAVMLK	50	Oxidation (M)[11]
1442.73	1442.63	-0.1032	-72	22	33	HSLYYLTSMALK		Oxidation (M)[9]
1633.77	1633.67	-0.1016	-62	256	268	LVLHFWSDDDCVK		Carbamidomethyl (C)[11]
1669.77	1669.65	-0.1138	-68	123	136	HYVEAGMSLADWFK		Oxidation (M)[7]
1856.94	1856.84	-0.099	-53	76	92	LLVTSGVFASSDDVQYR	160
1963.06	1962.96	-0.0962	-49	172	190	VVEEGVAAHDNLAIGTVIR	161
2186.16	2186.05	-0.1082	-49	144	163	QLPSPFEALHGVPLVHESTK	65
2270.27	2270.12	-0.1482	-65	235	255	VVEETTTKTITIPPAQAVMLK
2946.55	2946.33	-0.2224	-75	164	190	LLDEELDRVVEEGVAAHDNLAIGTVIR
Gel Idx/Pos	151
Protein Name	Accession No.	Protein MW	Protein PI	Pep. Count	Protein Score	Protein Score C. I. %	Total Ion Score	Total Ion Score C. I. %
Sucrose-phosphatase 1;	gi|75172084	47583	5.48	16	466	100	380	100
Peptide Information
Calc. Mass	Obsrv. Mass	± da	± ppm	Start Seq.	End Seq.	Sequence	Ion Score	Modification
801.447	801.37	-0.076	-95	138	144	NAQEVIK
841.445	841.328	-0.117	-139	130	136	VSFFVDK
853.489	853.386	-0.1033	-121	261	268	LGPNISPR	51
868.463	868.375	-0.089	-102	241	247	IIHSNER	23
917.505	917.375	-0.1295	-141	145	152	SVAERLDK
961.503	961.395	-0.108	-112	289	295	FYVLYEK	48
981.504	981.402	-0.1018	-104	269	276	DLQFPYAK	40
1105.63	1105.52	-0.1055	-95	177	186	GQALAYLLEK	44
1291.69	1291.58	-0.112	-87	277	288	EASFKPTDAVVK
1352.61	1352.54	-0.0707	-52	371	381	FDLWESEGDVR
1362.71	1362.62	-0.0909	-67	119	129	LQPETEQRPHK
1385.74	1385.61	-0.1222	-88	248	260	CAAGIIQAIGHFK		Carbamidomethyl (C)[1]
1535.83	1535.74	-0.0931	-61	105	118	NIVVAETVSFSELK
1555.81	1555.71	-0.0965	-62	394	407	AESPEGFVLTHIQK	85
1566.79	1566.71	-0.0797	-51	357	370	LFITQTGSDSWVGR
1844.98	1844.88	-0.0961	-52	159	176	IIYSGGQDLDILPQGAGK	90
Gel Idx/Pos	152
Protein Name	Accession No.	Protein MW	Protein PI	Pep. Count	Protein Score	Protein Score C. I. %	Total Ion Score	Total Ion Score C. I. %
anthocyanidin 3-O-glucosyltransferase [Zea mays]	gi|413944348	52266.8	5.36	16	653	100	573	100
Peptide Information
Calc. Mass	Obsrv. Mass	± da	± ppm	Start Seq.	End Seq.	Sequence	Ion Score	Modification
1010.49	1010.4	-0.0914	-90	459	468	AVAEGGTSYR
1051.47	1051.42	-0.0573	-54	438	446	EVMSDEAVR		Oxidation (M)[3]
1085.52	1085.46	-0.0535	-49	296	304	CAVSHDQIR	56	Carbamidomethyl (C)[1]
1111.59	1111.49	-0.096	-86	286	295	SVVYVAFGNR	57
1172.55	1172.5	-0.0458	-39	469	478	SMEEFISSVK		Oxidation (M)[2]
1172.63	1172.5	-0.1264	-108	355	364	AWVDQEALLK	40
1290.61	1290.55	-0.0561	-43	305	316	EIAAGLEASNCR	94	Carbamidomethyl (C)[11]
1354.74	1354.64	-0.0989	-73	78	89	VDLHLLPFDASK
1428.76	1428.67	-0.085	-59	90	101	LPSNDRDPFVLR	72
1443.84	1443.76	-0.0868	-60	108	122	SAHLLGPLIAGAAPR	83
1510.84	1510.74	-0.0942	-62	77	89	RVDLHLLPFDASK	33
1601.77	1601.78	0.0061	4	469	483	SMEEFISSVKATVAS		Oxidation (M)[2]
1787.82	1787.75	-0.0772	-43	172	188	AEQGSDIGDVDIPGVCR	140	Carbamidomethyl (C)[16]
1827.85	1827.76	-0.0925	-51	269	285	EEGSGSPVAWLDEQPAR
1915.92	1915.85	-0.067	-35	171	188	KAEQGSDIGDVDIPGVCR		Carbamidomethyl (C)[17]
1964.14	1964.08	-0.0676	-34	123	141	VSAVITDVTLTSHVIPIAK
Gel Idx/Pos	153
Protein Name	Accession No.	Protein MW	Protein PI	Pep. Count	Protein Score	Protein Score C. I. %	Total Ion Score	Total Ion Score C. I. %
unknown [Zea mays]	gi|223975139	57479.1	5.46	15	376	100	306	100
Peptide Information
Calc. Mass	Obsrv. Mass	± da	± ppm	Start Seq.	End Seq.	Sequence	Ion Score	Modification
823.394	823.399	0.0042	5	243	249	SDIFGER	36
863.51	863.458	-0.0518	-60	189	195	RLYVQGK
1100.61	1100.59	-0.0264	-24	172	181	NISVIAVCPK		Carbamidomethyl (C)[8]
1231.69	1231.65	-0.0411	-33	280	291	NTVEGITGIISK
1288.73	1288.71	-0.0169	-13	42	52	NLFPLLPEAFK	43
1358.71	1358.69	-0.0171	-13	27	38	VSLAGHDEYIVR	89
1374.75	1374.67	-0.081	-59	75	87	DSLAEAKSDIVVK
1544.68	1544.67	-0.0094	-6	438	451	GVAFMVDNCSTTAR	58	Carbamidomethyl (C)[9], Oxidation (M)[5]
1566.63	1566.63	0.0074	5	267	279	YTEQGMDEESAYK		Oxidation (M)[6]
1571.73	1571.76	0.0297	19	297	310	GMLEVYNSLSEEGK		Oxidation (M)[2]
1661.8	1661.78	-0.0115	-7	355	369	EGLPAFPMGNIDQTR	49	Oxidation (M)[8]
1699.82	1699.79	-0.0286	-17	297	311	GMLEVYNSLSEEGKK		Oxidation (M)[2]
1722.73	1722.73	0.0044	3	266	279	RYTEQGMDEESAYK		Oxidation (M)[7]
1980.04	1980.03	-0.0121	-6	56	74	QIGVIGWGSQGPAQAQNLR
2071.98	2071.98	0.0044	2	196	215	EVNGAGINSSFAVHQDVDGR
Gel Idx/Pos	154
Protein Name	Accession No.	Protein MW	Protein PI	Pep. Count	Protein Score	Protein Score C. I. %	Total Ion Score	Total Ion Score C. I. %
unnamed protein product [Zea mays]	gi|257333572	64533.6	6.13	18	260	100	173	100
Peptide Information
Calc. Mass	Obsrv. Mass	± da	± ppm	Start Seq.	End Seq.	Sequence	Ion Score	Modification
807.436	807.318	-0.1181	-146	485	490	LDYIQR	25
856.423	856.432	0.0086	10	541	547	YMKESAK
892.467	892.346	-0.122	-137	151	157	FSISWPR
963.537	963.408	-0.129	-134	484	490	RLDYIQR
972.391	972.305	-0.0862	-89	143	150	EMGMDAYR
972.424	972.305	-0.1192	-123	350	357	GDYPFSMR	26
984.515	984.392	-0.1227	-125	527	534	YGIVYVDR	57
988.386	988.295	-0.091	-92	143	150	EMGMDAYR		Oxidation (M)[2]
999.51	999.424	-0.0861	-86	165	174	EGGINPDGIK
1004.38	1004.27	-0.1153	-115	143	150	EMGMDAYR		Oxidation (M)[2,4]
1094.57	1094.45	-0.1179	-108	310	319	IGLAFDVMGR	20	Oxidation (M)[8]
1101.47	1101.36	-0.112	-102	228	236	VCFDNFGDK		Carbamidomethyl (C)[2]
1126.58	1126.45	-0.1233	-109	320	329	VPYGTSFLDK	46
1308.65	1308.58	-0.0726	-55	47	57	CNLSFTPRSAR		Carbamidomethyl (C)[1]
1335.65	1335.53	-0.1151	-86	217	227	SIVEDYTYFAK
1807.85	1807.74	-0.1138	-63	470	484	ETPLPMEDALNDYKR		Oxidation (M)[6]
1921.78	1921.65	-0.1284	-67	103	117	GESNWDHFCHNHPER		Carbamidomethyl (C)[9]
1942.97	1942.8	-0.1661	-85	58	75	VGSQNGVQMLSPSEIPQR		Oxidation (M)[9]
2000.9	2000.79	-0.115	-57	118	135	ILDGSNSDIGANSYHMYK		Oxidation (M)[16]
2066.01	2065.92	-0.0876	-42	451	469	YGNPPIYITENGIGDVDTK
Gel Idx/Pos	155
Protein Name	Accession No.	Protein MW	Protein PI	Pep. Count	Protein Score	Protein Score C. I. %	Total Ion Score	Total Ion Score C. I. %
putative methionine synthase family protein	gi|414869037	84781.4	5.54	19	472	100	394	100
Peptide Information
Calc. Mass	Obsrv. Mass	± da	± ppm	Start Seq.	End Seq.	Sequence	Ion Score	Modification
1096.58	1096.48	-0.0995	-91	288	297	YLFAGVVDGR	70
1199.57	1199.47	-0.1036	-86	19	28	FALESFWDGK
1237.6	1237.49	-0.1085	-88	546	556	TAQSMTSRPMK
1387.73	1387.54	-0.1936	-140	414	426	GTNVSARLDAQQK
1456.75	1456.64	-0.1129	-78	578	589	FETCYQIALAIK		Carbamidomethyl (C)[4]
1471.81	1471.6	-0.2162	-147	394	407	VTNEEVQKAAAALK
1555.71	1555.61	-0.1025	-66	374	388	DEAYFAANAAAQASR	97
1604.86	1604.78	-0.0844	-53	271	287	GTQTLGLVTSAGFPAGK
1658.83	1658.72	-0.1077	-65	690	705	YGAGIGPGVYDIHSPR	80
1738.9	1738.8	-0.1064	-61	741	756	YTEVKPALTNMVSAAK		Oxidation (M)[11]
1829.96	1829.86	-0.1067	-58	254	270	TLTSLSSVTAYGFDLVR	68
1894.96	1894.83	-0.1348	-71	459	474	ISEEEYVTAIKEEINK
1991.01	1990.9	-0.104	-52	478	494	LQEELDIDVLVHGEPER
2103.91	2103.82	-0.0884	-42	82	99	YSWTGGEIGFDTYFSMAR		Oxidation (M)[16]
2124.05	2123.93	-0.1204	-57	368	388	ALAGQKDEAYFAANAAAQASR
2268.17	2268.05	-0.1209	-53	591	611	EVEDLEAGGIQVIQIDEAALR	80
2310.31	2310.18	-0.1275	-55	428	448	LNLPILPTTTIGSFPQTVELR
2320.15	2320.04	-0.1159	-50	323	343	LVVSTSCSLMHTAVDLVNETK		Carbamidomethyl (C)[7], Oxidation (M)[10]
2438.4	2438.23	-0.1751	-72	427	448	KLNLPILPTTTIGSFPQTVELR
Gel Idx/Pos	157
Protein Name	Accession No.	Protein MW	Protein PI	Pep. Count	Protein Score	Protein Score C. I. %	Total Ion Score	Total Ion Score C. I. %
hypothetical protein ZEAMMB73_482448 [Zea mays]	gi|413921122	87111.7	5.78	23	430	100	324	100
Peptide Information
Calc. Mass	Obsrv. Mass	± da	± ppm	Start Seq.	End Seq.	Sequence	Ion Score	Modification
882.45	882.328	-0.122	-138	763	769	SFTCIVR		Carbamidomethyl (C)[4]
945.406	945.294	-0.1118	-118	606	613	DFNSYGSR	64
960.515	960.447	-0.0682	-71	634	642	FLNGEVGPK
981.536	981.418	-0.1183	-121	643	651	TIHVPTGEK
1025.51	1025.39	-0.1197	-117	652	660	LSVFDAAMR	13	Oxidation (M)[8]
1063.49	1063.36	-0.1318	-124	614	622	RGNDEVMAR		Oxidation (M)[7]
1073.5	1073.45	-0.0481	-45	605	613	KDFNSYGSR
1245.53	1245.45	-0.0797	-64	288	297	SDWHACLDNK		Carbamidomethyl (C)[6]
1279.57	1279.46	-0.1094	-85	178	188	FVEFYGEGMGK	36	Oxidation (M)[9]
1306.59	1306.5	-0.0841	-64	316	326	FDFHGQPAEMK
1316.67	1316.6	-0.0633	-48	652	662	LSVFDAAMRYK		Oxidation (M)[8]
1322.58	1322.47	-0.1126	-85	316	326	FDFHGQPAEMK		Oxidation (M)[10]
1379.62	1379.54	-0.0761	-55	552	564	DMTMSPPGPSTVK		Oxidation (M)[2,4]
1381.68	1381.57	-0.1062	-77	541	551	STYIHEPPYFK	31
1513.66	1513.57	-0.0972	-64	243	254	MFVDYNEPPTER	26	Oxidation (M)[1]
1527.7	1527.59	-0.1128	-74	722	736	AGEDADSLGLTGHER
1529.72	1529.59	-0.1213	-79	227	239	SDETVSMIEAYLR	14	Oxidation (M)[7]
1564.82	1564.71	-0.1164	-74	708	721	SNLVGMGIIPLCFK		Carbamidomethyl (C)[12], Oxidation (M)[6]
1739.8	1739.7	-0.1034	-59	36	50	SQNAVQANMELEFSR		Oxidation (M)[9]
1820.98	1820.86	-0.1153	-63	154	170	SGVTATDLVLTVTQMLR		Oxidation (M)[15]
1962.95	1962.85	-0.099	-50	663	682	SEGHATIILAGAEYGSGSSR	141
1965.94	1965.98	0.0367	19	36	52	SQNAVQANMELEFSRNK
2298.28	2298.17	-0.1084	-47	15	35	INPLVPVDLVIDHSVQVDVAR
2833.42	2833.76	0.3403	120	737	762	YSIDLPTNLSEIRPGQDVTVTTDNGK
Gel Idx/Pos	159
Protein Name	Accession No.	Protein MW	Protein PI	Pep. Count	Protein Score	Protein Score C. I. %	Total Ion Score	Total Ion Score C. I. %
anthocyanidin 3-O-glucosyltransferase [Zea mays]	gi|413944345	52096.3	5.83	19	419	100	312	100
Peptide Information
Calc. Mass	Obsrv. Mass	± da	± ppm	Start Seq.	End Seq.	Sequence	Ion Score	Modification
836.462	836.451	-0.0119	-14	40	47	VIAGFSSR
847.445	847.43	-0.0155	-18	402	409	VNAMAAVR		Oxidation (M)[4]
849.421	849.454	0.0329	39	212	218	QFIDNGR
923.462	923.456	-0.0059	-6	96	102	EDPFFLR	49
991.467	991.504	0.037	37	470	477	NMHDFIAK		Oxidation (M)[2]
1010.49	1010.5	0.0082	8	460	469	AVAEGGTSYR
1034.53	1034.52	-0.0145	-14	439	447	EVMADGKLR		Oxidation (M)[3]
1111.59	1111.6	0.0107	10	287	296	SVVYVAFGNR	60
1230.64	1230.63	-0.007	-6	356	365	GWVEQEELLK
1237.72	1237.72	0.0041	3	196	207	SALPPALLDVNK
1613.93	1613.95	0.0154	10	247	261	IVPGYPPVYTIGPLK
1684.85	1684.85	0.0004	0	267	282	AGDKPGDALLDEWLGK
1759.87	1759.89	0.022	13	81	95	VDMHLLPLDASEFTR	16	Oxidation (M)[3]
1851.96	1851.99	0.025	13	174	192	GGPEPGVIGDAVDIPGVFR	111
1893.87	1893.9	0.0307	16	330	346	EDDAELAEVLGDGYLER
1915.97	1915.99	0.0204	11	80	95	RVDMHLLPLDASEFTR		Oxidation (M)[4]
1982.94	1982.86	-0.0817	-41	460	477	AVAEGGTSYRNMHDFIAK		Oxidation (M)[12]
2139.14	2139.17	0.0266	12	223	243	ADGVLVNTFDAVEPAPLAALR	76
2264.07	2264.09	0.0191	8	327	346	VDREDDAELAEVLGDGYLER
Gel Idx/Pos	160
Protein Name	Accession No.	Protein MW	Protein PI	Pep. Count	Protein Score	Protein Score C. I. %	Total Ion Score	Total Ion Score C. I. %
UDP-glucose 6-dehydrogenase [Zea mays]	gi|414872918	56749.2	6.23	19	648	100	542	100
Peptide Information
Calc. Mass	Obsrv. Mass	± da	± ppm	Start Seq.	End Seq.	Sequence	Ion Score	Modification
804.41	804.414	0.0047	6	475	481	NIVDSEK
965.582	965.494	-0.0883	-91	354	362	IAVLGFAFK
1074.61	1074.5	-0.1064	-99	244	253	LAANAFLAQR	44
1199.59	1199.49	-0.1058	-88	92	101	NLFFSTDVEK	63
1255.64	1255.69	0.0541	43	341	352	VVSSMFNTVAGK		Oxidation (M)[5]
1353.64	1353.55	-0.0915	-68	127	138	AADLTYWESAAR	101
1367.74	1367.58	-0.1559	-114	341	353	VVSSMFNTVAGKK
1369.76	1369.56	-0.1948	-142	4	14	VCVLLYKSLMK		Carbamidomethyl (C)[2], Oxidation (M)[10]
1386.64	1386.55	-0.0983	-71	220	230	DVYAHWVPEDR	55
1556.71	1556.65	-0.0567	-36	426	438	QVSCVWDAYEATK	25	Carbamidomethyl (C)[4]
1618.77	1618.69	-0.0792	-49	288	302	FLNASVGFGGSCFQK		Carbamidomethyl (C)[12]
1725.92	1725.83	-0.0879	-51	51	65	CPDIEVVVVDISKPR	88	Carbamidomethyl (C)[1]
1800.87	1800.78	-0.0901	-50	460	474	IFDNMQKPAFVFDGR	78	Oxidation (M)[5]
1840.98	1840.88	-0.1021	-55	102	118	HVAEADIIFVSVNTPTK
2004	2003.91	-0.0957	-48	385	401	AQISIYDPQVTEDQIQR	88
2067.04	2066.91	-0.1333	-64	31	50	ICCIGAGYVGGPTMAVIALK		Carbamidomethyl (C)[2,3], Oxidation (M)[14]
2123	2122.93	-0.0689	-32	408	425	FDWDHPMHLQPTSPTAVK		Oxidation (M)[7]
2374.18	2374.09	-0.0916	-39	66	86	IEAWNSDTLPIYEPGLDDVVK
2695.36	2695.23	-0.1272	-47	254	280	ISSVNAISALCEATGANVTEVAYAVGK		Carbamidomethyl (C)[11]
Gel Idx/Pos	161
Protein Name	Accession No.	Protein MW	Protein PI	Pep. Count	Protein Score	Protein Score C. I. %	Total Ion Score	Total Ion Score C. I. %
putative translation elongation/initiation factor family	gi|413932420	46309.1	6.85	14	244	100	174	100
Peptide Information
Calc. Mass	Obsrv. Mass	± da	± ppm	Start Seq.	End Seq.	Sequence	Ion Score	Modification
851.51	851.569	0.0591	69	143	149	EHILLAR
899.487	899.484	-0.0028	-3	181	187	ELLSFYK
1156.64	1156.56	-0.0764	-66	188	197	FPGDEIPIIR	58
1212.65	1212.72	0.0656	54	334	343	FEAEIYVLTK
1460.79	1460.77	-0.0275	-19	150	162	QVGVPSLVCFLNK		Carbamidomethyl (C)[9]
1589.78	1589.71	-0.0708	-45	69	82	AVAFDEIDKAPEER	19
1603.83	1603.77	-0.0612	-38	85	99	GITIATAHVEYETAK
1632.79	1632.73	-0.0588	-36	219	232	LMDAVDEYIPDPVR	36
1652.83	1652.76	-0.0707	-43	13	26	WQEPSGRGPWPLSR
1691.91	1691.85	-0.0573	-34	294	309	ILDHGEAGDNVGLLLR	62
1738.88	1738.84	-0.047	-27	237	251	AFLMPIEDVFSIQGR		Oxidation (M)[4]
1756.93	1756.91	-0.0265	-15	266	282	TGEDVEILGLTQSGPLK
1891.91	1891.9	-0.0137	-7	349	363	HTAFVTNYTPQFYFR
2101.04	2101.02	-0.0196	-9	163	180	VDAVDDPELLELVEMELR		Oxidation (M)[15]
Gel Idx/Pos	163
Protein Name	Accession No.	Protein MW	Protein PI	Pep. Count	Protein Score	Protein Score C. I. %	Total Ion Score	Total Ion Score C. I. %
[truncated: 2,332 more rows]

## Sheet: Sheet1
Gel Idx/Pos	1410
Protein Name	Accession No.	Protein MW	Protein PI	Pep. Count	Protein Score	Protein Score C. I. %	Total Ion Score	Total Ion Score C. I. %	Pep. Count
uncharacterized protein LOC100194029 [Zea mays]	gi|212722290	31916.8	9.11	16	808	100	657	100	16
Peptide Information
Calc. Mass	Obsrv. Mass	± da	± ppm	Start Seq.	End Seq.	Sequence	Ion Score	Modification
808.456	808.435	-0.0212	-26	61	67	TGQIVYK
930.537	930.542	0.0054	6	51	60	TVLVTGAGGR
930.537	930.542	0.0054	6	51	60	TVLVTGAGGR	86
936.551	936.529	-0.0227	-24	61	68	TGQIVYKK
946.532	946.508	-0.0239	-25	80	88	GLVRTGESK
1005.55	1005.55	0.0057	6	289	297	ALFAQVNSR
1005.55	1005.55	0.0057	6	289	297	ALFAQVNSR	55
1077.54	1077.55	0.0099	9	71	79	EREGQFVGR
1077.54	1077.55	0.0099	9	71	79	EREGQFVGR	51
1152.62	1152.64	0.0206	18	289	298	ALFAQVNSRF
1152.62	1152.64	0.0206	18	289	298	ALFAQVNSRF	60
1186.62	1186.64	0.0253	21	219	230	AGGLQDKDGGLR
1186.62	1186.64	0.0253	21	219	230	AGGLQDKDGGLR	57
1319.66	1319.7	0.0421	32	91	103	IGGGDDVFVGDIR
1319.66	1319.7	0.0421	32	91	103	IGGGDDVFVGDIR	55
1809.94	1809.92	-0.0181	-10	203	218	AEQYLADSGLPYTIIR
1809.94	1810.07	0.1356	75	203	218	AEQYLADSGLPYTIIR
1921.96	1922.01	0.0542	28	251	267	ADVAEVCIQALLFEESK		Carbamidomethyl (C)[7]
1938.03	1938.12	0.0875	45	202	218	KAEQYLADSGLPYTIIR
1938.03	1938.12	0.0875	45	202	218	KAEQYLADSGLPYTIIR	142
2038.97	2039.07	0.0935	46	270	288	AFDLASKPEGEGTPTTDFR
2038.97	2039.07	0.0935	46	270	288	AFDLASKPEGEGTPTTDFR	151
2197.12	2197.2	0.0833	38	251	269	ADVAEVCIQALLFEESKFK		Carbamidomethyl (C)[7]
2314.14	2314.16	0.0215	9	268	288	FKAFDLASKPEGEGTPTTDFR
2718.25	2718.33	0.0864	32	137	159	GGRPEFYFEEGSYPEQV
