# Supplementary material for: Proteomic Analysis of Silk Viability in Maize Inbred Lines and Their Corresponding Hybrids
Source: PLoS One. 2015 Dec 2;10(12):e0144050. doi: 10.1371/journal.pone.0144050 (PMC4668103; doi:10.1371/journal.pone.0144050)
Supplement: S3 Table — (XLSX) [file pone.0144050.s006.xlsx]

## Sheet: Sheet1
	Table S3. Accumulation level for differentially expressed protein spots in inbred lines.
	Spot NO.	Line name	D6	D8	D10	D12
	3	Xun928	6896.33	20700.7	16870.7	21037.3
	8	Xun928	51995.7	180304	90408.7	213799
	16	Xun928	151988	86653	106934	71929.7
	19	Lx9801	35355.7	14526.3	12697.7	20739
	26	Lx9801	10117.7	29045	41801.3	21281
	32	Lx9801	14005.7	43010.7	33123.3	29469.3
	33	Lx9801	19321.7	61674	79084.3	59015.3
	34	Lx9801	5260	51767	31668.3	25279.3
	35	Lx9801	8572.33	21147	31730	27560.7
	37	Lx9801	8769	14831.7	32755.7	23470.7
	40	Zong3	8783.33	15096	13399.7	25127
	41	Zong3	13249	19865.3	21145.3	15711
	42	Zong3	26922.3	36372.3	36367.3	24289.7
	43	Zong3	62165	87940	78301.3	129461
	46	Zong3	10547.3	18309.3	21494.7	32722.7
	47	Zong3	6015	10088.3	12249.7	11796
	48	Zong3	148681	66275.7	78677.7	76486.3
	49	Zong3	9209.33	22477.3	17362	28423.7
	53	Zong3	138026	26763.7	21329.3	23864.7
	56	Zong3	17463	65056.3	35814.3	65669.7
	61	Zong3	51969	41626.3	30133	17353.3
	62	Zong3	12475.3	33963	26562	15841.7
	63	Zong3	107443	27985.7	35369	18907.3
	64	Zong3	214985	36371	48953.7	11795
	65	Zong3	27307	69096.3	49279.3	33830.3
	66	Zong3	49562.7	92762.7	49373.7	28576
	Note: Number in red table cell represents the developmental stage with the highest accumulation level; while number in yellow table cell represents the developmental stage with the lowest accumulation level.
