# Supplementary material for: Proteomic Analysis of Silk Viability in Maize Inbred Lines and Their Corresponding Hybrids
Source: PLoS One. 2015 Dec 2;10(12):e0144050. doi: 10.1371/journal.pone.0144050 (PMC4668103; doi:10.1371/journal.pone.0144050)
Supplement: S4 Table — (XLSX) [file pone.0144050.s007.xlsx]

## Sheet: Sheet1
Supplementary Table S4. Differentially expressed protiens included in protein-protein interaction networks simulated by String software with COG function.
Spot NO.	The orthologous group
16	NOG293481 non supervised orthologous group 4352553 - GDSL-like lipase/acylhydrolase, putative, expressed
40	KOG0356 Mitochondrial chaperonin, Cpn60/Hsp60p
41	NOG278443 non supervised orthologous group
46	KOG1712 Adenine phosphoribosyl transferases
48	KOG0676 Actin and related proteins
61	KOG0626 Beta-glucosidase, lactase phlorizinhydrolase, and related proteins
64	KOG1468 Predicted translation initiation factor related to eIF-2B alpha/beta/delta subunits (CIG2/IDI2)
65	KOG2943 Predicted glyoxalase
67	KOG2815 Mitochondrial/choloroplast ribosomal protein S15
69	KOG1626 Inorganic pyrophosphatase/Nucleosome remodeling factor, subunit NURF38
70	KOG1641 Mitochondrial chaperonin
71	KOG0069 Glyoxylate/hydroxypyruvate reductase (D-isomer-specific 2-hydroxy acid dehydrogenase superfamily)
80	COG1166 Arginine decarboxylase (spermidine biosynthesis)
90	NOG82578 non supervised orthologous group
91	KOG3043 Predicted hydrolase related to dienelactone hydrolase
94	KOG3070 Predicted RNA-binding protein containing PIN domain and invovled in translation or RNA processing
95	COG0376 Catalase (peroxidase I)
98	NOG281997 non supervised orthologous group
105	KOG1429 dTDP-glucose 4-6-dehydratase/UDP-glucuronic acid decarboxylase
110	NOG83661 non supervised orthologous group
111	NOG238672 non supervised orthologous group
112	KOG1668 Elongation factor 1 beta/delta chain
124	KOG1577 Aldo/keto reductase family proteins
145	KOG1496 Malate dehydrogenase
148	KOG1506 S-adenosylmethionine synthetase
149	KOG2670 Enolase
161	KOG0460 Mitochondrial translation elongation factor Tu
168	NOG264551 non supervised orthologous group
173	KOG0022 Alcohol dehydrogenase, class III
177	KOG2440 Pyrophosphate-dependent phosphofructo-1-kinase
182	KOG1758 Mitochondrial F1F0-ATP synthase, subunit delta/ATP16
183	NOG296809 non supervised orthologous group OsI_39211 - Thaumatin-like protein precursor
193	NOG123185 non supervised orthologous group
198	NOG69653 non supervised orthologous group
199	KOG1353 F0F1-type ATP synthase, alpha subunit
204	KOG1254 ATP-citrate lyase
217	KOG0867 Glutathione S-transferase
220	KOG1375 Beta tubulin
225	KOG2938 Predicted inosine-uridine preferring nucleoside hydrolase
229	KOG0177 20S proteasome, regulatory subunit beta type PSMB2/PRE1
252	KOG0190 Protein disulfide isomerase (prolyl 4-hydroxylase beta subunit)
254	KOG1515 Arylacetamide deacetylase
255	NOG258616 non supervised orthologous group 4348634 - glycosyl hydrolase, putative, expressed
257	KOG1643 Triosephosphate isomerase
263	COG1472 Beta-glucosidase-related glycosidases
267	NOG257478 non supervised orthologous group
270	KOG3216 Diamine acetyltransferase
274	KOG0143 Iron/ascorbate family oxidoreductases
277	KOG0406 Glutathione S-transferase
281	KOG4178 Soluble epoxide hydrolase
289	KOG0725 Reductases with broad range of substrate specificities
299	NOG298387 non supervised orthologous group
107、119、197、202、63、79	KOG1192 UDP-glucuronosyl and UDP-glucosyl transferase
160、165	KOG2666 UDP-glucose/GDP-mannose dehydrogenase
223、76	KOG1502 Flavonol reductase/cinnamoyl-CoA reductase
232、86	KOG4521 Nuclear pore complex, Nup160 component
26、137	KOG2450 Aldehyde dehydrogenase
56、62	KOG0625 Phosphoglucomutase
8、121	KOG2263 Methionine synthase II (cobalamin-independent)
87、88	KOG1367 3-phosphoglycerate kinase
Predicted functional partners in protein-protein interaction network for silk viability
	COG5022 Myosin heavy chain
	COG5069 Ca2+-binding actin-bundling protein fimbrin/plastin (EF-Hand superfamily)
	KOG0161 Myosin class II heavy chain
	KOG1003 Actin filament-coating protein tropomyosin
	KOG1755 Profilin 0.999
Predicted functional partners in protein-protein interaction network for heterosis of silk viability
	COG4451 Ribulose bisphosphate carboxylase small subunit
	KOG0179 20S proteasome, regulatory subunit beta type PSMB1/PRE7
	KOG0863 20S proteasome, regulatory subunit alpha type PSMA1/PRE5
	KOG1350 F0F1-type ATP synthase, beta subunit
	KOG1376 Alpha tubulin
